# Supplementary material for: Different Contribution of Missense and Loss‐of‐Function Variants to the Genetic Structure of Familial and Sporadic Meniere Disease
Source: MedComm (2020). 2025 Sep 21;6(10):e70394. doi: 10.1002/mco2.70394 (PMC12450834; doi:10.1002/mco2.70394)
Supplement: Supplementary file 1 — Table S1: Demographics of the SMD and FMD cohort regarding sex, MD age of onset, and MD laterality. Table S2: Number of variants annotated by VEP, with an AF < 0.01, according to variant consequence and impact on protein in the SMD and FMD cohort. Table S3: Statistical summary of the genes enriched in variants with a predicted high or moderate impact on the protein filtered by AF < 0.01, for the SMD cohort. Table S4: Statistical summary of the genes enriched in variants with a predicted high or moderate impact on the protein filtered by AF < 0.01, FLAGS genes and number of individuals > 8, for the SMD cohort. Table S5: Variants reported in SMD cohort in enriched genes derived from the GBA of variants with a high or moderate impact, AF < 0.01, filtered by FLAGS genes and number of individuals > 8 Table S6: Statistical summary of the genes enriched in variants with a predicted high or moderate impact on the protein filtered by AF < 0.01, FLAGS genes, number of individuals > 8 and genes related with an auditory–vestibular phenotype, for the SMD cohort. Table S7: Variants reported in SMD cohort in enriched genes related with an audiory–vestibular phenotype, derived from the GBA of variants with a high or moderate impact and AF < 0.01. Table S8: Statistical summary of the genes enriched in LoF variants filtered by AF < 0.01, for the SMD cohort. Table S9: Statistical summary of the genes enriched in LoF variants filtered by AF < 0.01, FLAGS genes and number of individuals > 8, for the SMD cohort. Table S10: Variants reported in SMD cohort in enriched genes derived from the GBA of LoF variants, AF < 0.01 and filtered by FLAGS snad number of individuals > 8. Table S11: Statistical summary of the genes enriched in variants with a predicted high or moderate impact on the protein filtered by AF < 0.01, for the FMD cohort. Table S12: Statistical summary of the genes enriched in variants with a predicted high or moderate impact on the protein filtered by AF < 0.01, FLAGS genes a [file MCO2-6-e70394-s001.xlsx]

## Sheet: Index
	Different contribution of missense and loss-of-function variants to the genetic structure of familial and sporadic Meniere disease
	Short running title: Overload of rare variants in Meniere disease
	Alberto M. Parra-Perez 1,2, Alvaro Gallego-Martinez 1,2, Alba Escalera-Balsera 1,2, Paula Robles-Bolivar 1,2, Patricia Perez-Carpena 1,2,3, Jose A. Lopez-Escamez 1,2,4 *
	1 Otology and Neurotology Group CTS495, Division of Otolaryngology, Department of Surgery, Instituto de Investigación Biosanitaria, ibs.GRANADA, Universidad de Granada, Granada, Spain.
	2 Sensorineural Pathology Programme, Centro de Investigación Biomédica en Red en Enfermedades Raras, CIBERER, Madrid, Spain.
	3 Deparment of Otolaryngology, Hospital Universitario San Cecilio, Instituto de Investigación Biosanitaria, ibs.GRANADA, Granada, Spain.
	4 Meniere's Disease Neuroscience Research Program, Faculty of Medicine & Health, School of Medical Sciences, The Kolling Institute, The University of Sydney, Sydney, New South Wales, Australia.
	* Corresponding Author
	Supplementary data
	Index
	Table S1	Demographics of the SMD and FMD cohort regarding sex, MD age of onset, and MD laterality.
	Table S2	Number of variants annotated by VEP, with an AF < 0.01, according to variant consequence and impact on protein in the SMD and FMD cohort.
	Table S3	Statistical summary of the genes enriched in variants with a predicted high or moderate impact on the protein filtered by AF < 0.01, for the SMD cohort.
	Table S4	Statistical summary of the genes enriched in variants with a predicted high or moderate impact on the protein filtered by AF < 0.01, FLAGS genes and number of individuals > 8, for the SMD cohort.
	Table S5	Variants reported in SMD cohort in enriched genes derived from the GBA of variants with a high or moderate impact, AF < 0.01, filtered by FLAGS genes and number of individuals > 8
	Table S6	Statistical summary of the genes enriched in variants with a predicted high or moderate impact on the protein filtered by AF < 0.01, FLAGS genes, number of individuals > 8 and genes related with an auditory-vestibular phenotype, for the SMD cohort.
	Table S7	Variants reported in SMD cohort in enriched genes related with an audiory-vestibular phenotype, derived from the GBA of variants with a high or moderate impact and AF < 0.01.
	Table S8	Statistical summary of the genes enriched in LoF variants filtered by AF < 0.01, for the SMD cohort.
	Table S9	Statistical summary of the genes enriched in LoF variants filtered by AF < 0.01, FLAGS genes and number of individuals > 8, for the SMD cohort.
	Table S10	Variants reported in SMD cohort in enriched genes derived from the GBA of LoF variants, AF < 0.01 and filtered by FLAGS snad number of individuals > 8.
	Table S11	Statistical summary of the genes enriched in variants with a predicted high or moderate impact on the protein filtered by AF < 0.01, for the FMD cohort.
	Table S12	Statistical summary of the genes enriched in variants with a predicted high or moderate impact on the protein filtered by AF < 0.01, FLAGS genes and number of individuals > 2, for the FMD cohort.
	Table S13	Variants reported in FMD cohort in enriched genes derived from the GBA of variants with a high or moderate impact, AF < 0.01, filtered by FLAGS genes and number of individuals > 2
	Table S14	Statistical summary of the genes enriched in variants with a predicted high or moderate impact on the protein filtered by AF < 0.01, FLAGS genes, number of individuals > 2 and genes related with an auditory-vestibular phenotype, for the FMD cohort.
	Table S15	Variants reported in FMD cohort in GBA enriched genes related with an audiory-vestibular phenotype, derived from the GBA of variants with a high or moderate impact and AF < 0.01.
	Table S16	Statistical summary of the genes enriched in LoF variants filtered by AF < 0.01, for the FMD cohort.
	Table S17	Statistical summary of the genes enriched in LoF variants filtered by AF < 0.01, FLAGS genes and number of individuals > 2, for the FMD cohort. Gene symbol in bold indicates that the gene has an inner ear-related phenotype annotation in HPO or MGI.
	Table S18	Variants reported in FMD cohort in enriched genes derived from the GBA of LOF variants, AF < 0.01 and filtered by FLAGS and number of individuals > 2.
	Table S19	Enrichment analysis performed using Cellular Components data from the Gene Ontology (GO) database with the 269 candidates genes for the SMD cohort.
	Table S20	Enrichment analysis performed using Cellular Components data from the Gene Ontology (GO) database with the 432 candidates genes for the FMD cohort.
	Table S21	Enrichment analysis performed using Molecular Function data from the Gene Ontology (GO) database with the 269 candidates genes for the SMD cohort.
	Table S22	Enrichment analysis performed using Molecular Function data from the Gene Ontology (GO) database with the 432 candidates genes for the FMD cohort.
	Table S23	List of enriched genes expressed in the stria vascularis cells shared between SMD and FMD.
	Table S24	List of SMD, FMD and all MD candidates genes replicated in the cohort of Fisch, K.M., et al., 2024.
	Table S25	HPO and MGI terms to filter the candidate gene list.
	Figure S1	Boxplots comparing the number of missense (A) and loss of function (LoF) (B) variants per individual in FMD (purple) and SMD (green) patients for gene sets unrelated to MD. From left to right, the analysis includes: (1) all exome genes, (2) genes associated with cardiovascular disease (CVD) (HP:0001626; N = 2834), (3) genes associated with diabetes mellitus (HP:0000819; N = 379), and (4) genes ex…

## Sheet: TableS1
Table S1. Demographics of the SMD and FMD cohort regarding sex, MD age of onset, and MD laterality.
	FMD (N =93)	SMD (N=287)	Overall (N=380)
Sex
Female	55 (57.9%)	139 (48.6%)	194 (50.9%)
Male	34 (35.8%)	134 (46.9%)	168 (44.1%)
Missing	4 (4.3%)	14 (4.9%)	18 (4.7%)
Age of Onset
Mean (SD)	36.1 (12.9)	40.9 (13.5)	39.4 (13.5)
Median [Min, Max]	33.0 [14.0, 70.0]	40.0 [14.0, 72.0]	38.0 [14.0, 72.0]
Missing	26 (27.4%)	141 (49.3%)	167 (43.8%)
MD Laterality
Bilateral	44 (46.3%)	109 (38.1%)	153 (40.2%)
Unilateral left	22 (23.2%)	81 (28.3%)	103 (27.0%)
Unilateral right	21 (22.1%)	66 (23.1%)	87 (22.8%)
Missing	6 (6.5%)	31 (10.8%)	37 (9.7%)

## Sheet: TableS2
Table S2. Number of variants annotated by VEP, with an AF < 0.01, according to variant consequence and impact on protein in the SMD and FMD cohort.
Type of variants *	SMD	FMD
High impact	0.02	0.016
Frameshift InDels	1272	638
Nonsense variants	836	442
Splice donor or acceptor variants	366	189
Moderate impact	0.32	0.302
Missense variants	37704	23906
Inframe InDels	1271	787
Others (protein altering variant)	5	2
Low impact	0.21	0.225
Synonymous variants	23998	17633
Splice site variants	1071	762
Others (incomplete terminal codon variant, and stop retained variant)	49	30
Modifier impact	0.46	0.457
Upstream / Downstream variants	33618	22157
Intron variants	15858	10878
3’ or 5’ UTR variants	2136	1394
Others (intergenic variant, mature miRNA variant, and non-coding transcript exon variant)	4120	2874
* The impact of the variants was determined according to the classification provided by VEP (high, moderate, low, or modifier).

## Sheet: TableS3
Table S3. Statistical summary of the genes enriched in variants with a predicted high or moderate impact on the protein filtered by AF < 0.01, for the SMD cohort.
SYMBOL	n_variants	n_individuals	n_het	n_hom	AC_cases	WT_cases	gnomADg_AC_nfe	WT_gnomADg_nfe	OR_gnomADg_nfe	SE_gnomADg_nfe	ZScore_gnomADg_nfe	pvalue_gnomADg_nfe	FDR_gnomADg_nfe	lowCI_gnomADg_nfe	highCI_gnomADg_nfe	EF_gnomADg_nfe	gnomADg_AC	WT_gnomADg	OR_gnomADg	SE_gnomADg	ZScore_gnomADg	pvalue_gnomADg	FDR_gnomADg	lowCI_gnomADg	highCI_gnomADg	EF_gnomADg	CSVS_AC	WT_CSVS	OR_CSVS	SE_CSVS	ZScore_CSVS	pvalue_CSVS	FDR_CSVS	lowCI_CSVS	highCI_CSVS	EF_CSVS
TTN	270	197	196	1	398	154582	17338	17404236	2.58452	0.0507619	18.7058	0	0	2.33976	2.85489	0.613081	41688	38608291	2.38448	0.0504286	17.2319	0	0	2.16007	2.6322	0.580621	1165	1088249	2.40506	0.0581233	15.0985	0	0	2.1461	2.69527	0.584211
MUC16	121	129	128	1	183	69271	8425	7779770	2.43948	0.074818	11.9194	0	0	2.10674	2.82477	0.590076	18598	17255195	2.45106	0.0743824	12.0528	0	0	2.11854	2.83576	0.592013	491	473525	2.54777	0.0867046	10.7863	0	0	2.14959	3.01971	0.607501
HRNR	13	109	13	96	206	7256	488	787813	45.8325	0.0839204	45.5788	0	0	38.8811	54.0266	0.978181	1453	1766322	34.5123	0.0753723	46.9843	0	0	29.7725	40.0067	0.971025	18	48740	76.8746	0.246106	17.6435	0	0	47.4562	124.53	0.986992
OBSCN	99	99	99	0	142	56684	5025	6383041	3.18214	0.0852001	13.5863	0	0	2.69275	3.76048	0.685746	12174	14160791	2.91395	0.084511	12.6553	0	0	2.46914	3.4389	0.656823	335	390311	2.91873	0.100237	10.6861	0	0	2.39812	3.55237	0.657385
PLEC	80	97	97	0	112	45808	3685	5159163	3.42309	0.0960311	12.814	0	0	2.8358	4.13201	0.707866	7424	11449912	3.77086	0.0953162	13.9253	0	0	3.12828	4.54544	0.734809	219	324821	3.62641	0.116274	11.0794	0	0	2.88737	4.55461	0.724245
MUC19	62	95	73	22	137	35451	3972	3941677	3.83499	0.0870603	15.4395	0	0	3.23338	4.54853	0.739243	8164	8738279	4.13633	0.0863139	16.4494	0	0	3.49255	4.89877	0.75824	165	152868	3.58034	0.115735	11.0205	0	0	2.8537	4.49201	0.720697
NEB	72	86	86	0	103	41225	2914	4644552	3.98227	0.100381	13.766	0	0	3.27103	4.84816	0.748887	7476	10301876	3.44289	0.099332	12.4463	0	0	2.83381	4.18289	0.709547	264	290982	2.75384	0.116294	8.71065	0	3.83e-14	2.19254	3.45884	0.636871
ZNF469	58	86	86	0	95	33197	5181	3738709	2.06506	0.103681	6.99415	2.6687e-12	3.81861e-08	1.6853	2.53039	0.515753	9066	8300562	2.62009	0.103281	9.32615	0	2e-16	2.13994	3.20797	0.618334	314	232420	2.11821	0.117241	6.40194	1.5341e-10	1.94524e-06	1.68334	2.66542	0.527903
MAP3K9	8	84	84	0	88	4504	230	513636	43.6327	0.126236	29.9108	0	0	34.0689	55.8812	0.977081	810	1137218	27.4311	0.11323	29.2473	0	0	21.9715	34.2473	0.963545	7	31094	86.7886	0.393033	11.3565	0	0	40.1704	187.508	0.988478
MUC4	32	78	56	22	105	18263	2091	1978785	5.44079	0.100286	16.8909	0	0	4.46989	6.62258	0.816203	4486	4384518	5.61927	0.0990036	17.4357	0	0	4.62814	6.82265	0.822041	149	126807	4.89299	0.127663	12.4375	0	0	3.80983	6.2841	0.795626
HSPG2	68	74	74	0	93	38939	4379	4385696	2.392	0.104914	8.31281	1e-16	1.3373e-12	1.94741	2.9381	0.58194	13643	9728982	1.70316	0.104172	5.11161	3.19423e-07	0.00471053	1.38862	2.08895	0.412856	264	268661	2.43052	0.120706	7.35758	1.873e-13	2.37472e-09	1.91846	3.07926	0.588565
SYNE1	54	71	71	0	81	30915	5068	3481464	1.79987	0.112141	5.24085	1.59842e-07	0.00228718	1.44472	2.24232	0.444404	8696	7727013	2.32813	0.111773	7.56058	4.01e-14	5.91764e-10	1.8701	2.89835	0.570471	301	214460	1.86679	0.125319	4.98104	6.32441e-07	0.00801935	1.46023	2.38654	0.464321
SYNE2	53	69	68	1	79	30343	3860	3418327	2.30566	0.1138	7.34062	2.126e-13	3.04216e-09	1.8447	2.8818	0.566284	8429	7584519	2.34272	0.113181	7.52169	5.41e-14	7.97402e-10	1.87663	2.92457	0.573146	277	212303	1.99547	0.127695	5.41039	6.28891e-08	0.000797434	1.55363	2.56296	0.498865
CCDC168	59	68	68	0	84	33782	4088	3799864	2.31127	0.11036	7.59153	3.16e-14	4.52386e-10	1.86171	2.8694	0.567338	11974	8427022	1.74996	0.109627	5.10455	3.31584e-07	0.00488987	1.4116	2.16943	0.428559	264	230176	2.16795	0.125406	6.17024	6.81843e-10	8.64577e-06	1.69552	2.77203	0.538736
LAMA5	55	67	66	1	73	31497	3981	3545299	2.06402	0.118245	6.12844	8.87455e-10	1.26986e-05	1.63705	2.60235	0.515509	7046	7868680	2.58829	0.117781	8.07427	7e-16	1.00108e-11	2.05473	3.2604	0.613645	209	222258	2.4647	0.136087	6.62866	3.38751e-11	4.29536e-07	1.88767	3.21813	0.594272
SRRM2	44	65	65	0	79	25177	3809	2836119	2.33634	0.113846	7.45384	9.07e-14	1.29733e-09	1.86909	2.92041	0.571981	7972	6292136	2.47659	0.113241	8.00842	1.2e-15	1.71348e-11	1.98363	3.09205	0.596219	151	169145	3.51484	0.139019	9.04186	0	2e-15	2.67652	4.61574	0.715492
ADGRV1	52	64	64	0	76	29772	4565	3352485	1.8747	0.115805	5.42677	5.73823e-08	0.000821083	1.49402	2.35238	0.466581	8977	7438481	2.11523	0.115339	6.49536	8.28371e-11	1.2216e-06	1.68725	2.65178	0.527239	227	211207	2.37513	0.132671	6.52031	7.01629e-11	8.89665e-07	1.83129	3.08049	0.578971
HMCN2	48	64	64	0	74	27478	3302	3089183	2.51949	0.117699	7.85102	4.1e-15	5.90494e-11	2.00044	3.17322	0.603095	5392	6842380	3.41746	0.117199	10.4856	0	0	2.71608	4.29997	0.707385	163	146047	2.41297	0.140327	6.27717	3.44791e-10	4.37195e-06	1.83275	3.17688	0.585573
USH2A	45	64	64	0	72	25758	3209	2901781	2.52764	0.11933	7.77076	7.8e-15	1.11631e-10	2.0005	3.19368	0.604374	7922	6436465	2.27108	0.11855	6.91908	4.5459e-12	6.70385e-08	1.8002	2.86513	0.559681	230	182477	2.21769	0.135207	5.8907	3.84564e-09	4.87627e-05	1.70141	2.89062	0.54908
FAT1	48	63	63	0	70	27482	2530	3096606	3.11756	0.121316	9.37261	0	1e-16	2.45781	3.95441	0.679237	6818	6868900	2.56614	0.120287	7.83462	4.7e-15	6.93482e-11	2.02717	3.2484	0.610309	160	188774	3.00519	0.143448	7.67065	1.71e-14	2.16996e-10	2.26864	3.98087	0.667242
DNAH11	56	61	61	0	68	32076	1655	3614073	4.62943	0.123861	12.3722	0	0	3.63157	5.90147	0.783991	5659	8016135	3.00299	0.122122	9.00415	0	3.2e-15	2.36375	3.81511	0.666999	183	226569	2.62469	0.142148	6.78846	1.1334e-11	1.43715e-07	1.98646	3.46798	0.619003
MYO15A	42	61	61	0	70	24038	3688	2705678	2.13641	0.120826	6.28284	3.32454e-10	4.75708e-06	1.68592	2.70728	0.531925	8381	5999420	2.08455	0.120195	6.11137	9.87807e-10	1.45672e-05	1.64703	2.63831	0.520281	223	168630	2.20206	0.137177	5.75457	8.68647e-09	0.000110144	1.68292	2.88136	0.54588
CACNA1H	42	59	59	0	64	24044	2157	2708771	3.34268	0.127006	9.5017	0	0	2.60607	4.28751	0.700839	5112	6010872	3.12982	0.125946	9.05926	0	1.9e-15	2.44519	4.00615	0.680493	146	169354	3.08756	0.150073	7.51224	5.81e-14	7.37008e-10	2.30076	4.14343	0.67612
SYNGAP1	3	59	59	0	59	1663	567	191595	11.9884	0.138994	17.8708	0	0	9.12949	15.7425	0.916586	1245	423475	12.0675	0.135484	18.3823	0	0	9.25319	15.7378	0.917133	2	12058	213.897	0.719467	7.45759	8.81e-14	1.11733e-09	52.2134	876.25	0.995325
APOB	39	58	58	0	70	22316	4408	2512813	1.78813	0.120656	4.81679	1.45885e-06	0.0208746	1.41155	2.26519	0.440758	7747	5577052	2.25815	0.120249	6.77384	1.25412e-11	1.84945e-07	1.784	2.85832	0.55716	235	156385	2.08742	0.136353	5.3972	6.76879e-08	0.000858282	1.59787	2.72694	0.520939
TNRC18	44	58	58	0	63	25193	2848	2759042	2.42258	0.127531	6.93819	3.9716e-12	5.68299e-08	1.88678	3.11054	0.587218	5746	6110222	2.65921	0.126834	7.71107	1.25e-14	1.83988e-10	2.0739	3.40969	0.623948	95	155205	4.08548	0.162621	8.65474	0	6.26e-14	2.97042	5.61912	0.755231
MYH7B	39	57	57	0	64	22322	3183	2513866	2.2644	0.126429	6.46455	1.01603e-10	1.45384e-06	1.76739	2.90116	0.558381	6134	5578561	2.60751	0.125829	7.61662	2.6e-14	3.84008e-10	2.03759	3.33682	0.616492	197	153182	2.2294	0.144057	5.56538	2.61577e-08	0.00033168	1.68099	2.95673	0.551449
DNAH1	41	56	56	0	77	23457	4813	2641631	1.80167	0.115056	5.11676	3.10822e-07	0.00444755	1.43793	2.25742	0.444959	9292	5862808	2.07117	0.114619	6.35247	2.11887e-10	3.1247e-06	1.65443	2.59287	0.51718	273	160949	1.93528	0.129224	5.10936	3.23253e-07	0.00409885	1.50226	2.49311	0.483279
DNAH3	40	56	56	0	63	22897	2875	2579607	2.46875	0.127534	7.08606	1.3798e-12	1.9744e-08	1.92273	3.16984	0.594937	6270	5723076	2.51145	0.126793	7.26272	3.794e-13	5.59475e-09	1.95883	3.21997	0.601823	190	155484	2.25161	0.145555	5.57622	2.45796e-08	0.00031167	1.69276	2.99497	0.555874
BAHCC1	25	54	53	1	59	14291	3596	1608238	1.84638	0.131521	4.66255	3.12313e-06	0.0446889	1.42681	2.38931	0.458398	6774	3569388	2.17539	0.131023	5.93186	2.99526e-09	4.41711e-05	1.68271	2.81233	0.540313	189	96757	2.11354	0.1494	5.00911	5.46817e-07	0.00693364	1.57702	2.83258	0.52686
DNAH14	40	54	54	0	59	22901	3381	2577787	1.96426	0.131488	5.13445	2.82966e-07	0.00404897	1.51801	2.5417	0.490903	6086	5719988	2.42137	0.130986	6.75136	1.46469e-11	2.15998e-07	1.87311	3.1301	0.58701	149	149051	2.57719	0.153984	6.14805	7.84399e-10	9.94617e-06	1.90578	3.48514	0.61198
MDN1	40	54	53	1	57	22903	2791	2579667	2.30031	0.133963	6.21844	5.0212e-10	7.18483e-06	1.76911	2.99101	0.565276	5407	5724193	2.63476	0.133314	7.26698	3.676e-13	5.42124e-09	2.0289	3.42152	0.620458	129	159193	3.07126	0.159203	7.04814	1.8133e-12	2.2992e-08	2.24802	4.19598	0.674401
PKHD1	40	54	54	0	61	22899	2165	2580161	3.1747	0.129998	8.88641	0	9e-15	2.46063	4.09599	0.685009	4332	5724852	3.52038	0.129105	9.7484	0	0	2.73333	4.53404	0.715939	115	162572	3.76583	0.158553	8.36296	1e-16	7.755e-13	2.75993	5.13835	0.734455
CFAP46	36	53	53	0	61	20603	3038	2320332	2.26132	0.129505	6.30051	2.96671e-10	4.24507e-06	1.75438	2.91473	0.55778	6985	5146841	2.18159	0.128784	6.05708	1.38616e-09	2.04416e-05	1.69493	2.808	0.541619	121	125627	3.07395	0.157208	7.14317	9.121e-13	1.15649e-08	2.2588	4.18326	0.674686
PKHD1L1	42	53	53	0	62	24046	2629	2708375	2.65624	0.128652	7.59343	3.12e-14	4.45783e-10	2.06422	3.41805	0.623528	6323	6007621	2.44979	0.127785	7.0118	2.3527e-12	3.46959e-08	1.90702	3.14703	0.591801	211	165866	2.02686	0.144624	4.88501	1.03423e-06	0.0131141	1.52657	2.6911	0.506626
DNAH17	45	52	52	0	58	25772	1826	2903474	3.57847	0.133522	9.54849	0	0	2.75449	4.64893	0.720551	4809	6441792	3.01461	0.132243	8.34426	1e-16	1.0568e-12	2.32629	3.90661	0.668283	164	171173	2.34894	0.152917	5.58449	2.3439e-08	0.000297206	1.74063	3.16984	0.574275
PCNT	32	51	50	1	58	18310	2549	2063817	2.56473	0.132999	7.08163	1.4246e-12	2.03853e-08	1.97619	3.32853	0.610095	5875	4579519	2.46917	0.132161	6.83928	7.9591e-12	1.17373e-07	1.9057	3.19926	0.595006	179	127545	2.2571	0.151296	5.38071	7.41923e-08	0.000940758	1.67789	3.03624	0.556953
PIEZO1	43	51	50	1	64	24618	3551	2755726	2.0175	0.126284	5.55778	2.73235e-08	0.000390972	1.57513	2.58409	0.504336	8310	6125069	1.91618	0.125643	5.17607	2.26613e-07	0.00334186	1.49792	2.45124	0.478129	147	165796	2.93213	0.149915	7.17563	7.198e-13	9.12671e-09	2.18562	3.93363	0.658952
RNF213	39	51	51	0	55	22331	2546	2515484	2.43342	0.136454	6.51719	7.16345e-11	1.02502e-06	1.86237	3.17958	0.589056	5383	5581811	2.55391	0.135693	6.90991	4.8498e-12	7.15194e-08	1.9575	3.33203	0.608443	146	153530	2.58997	0.158374	6.00884	1.8685e-09	2.36926e-05	1.89882	3.53269	0.613895
DST	41	50	49	1	56	23478	1624	2645057	3.88487	0.136073	9.97323	0	0	2.97542	5.07229	0.742591	3344	5869143	4.18635	0.134903	10.6137	0	0	3.21368	5.4534	0.761128	125	140646	2.68376	0.160956	6.13348	8.59786e-10	1.09021e-05	1.95765	3.6792	0.627389
LAMA1	34	50	50	0	53	19463	2038	2193308	2.93063	0.139321	7.71754	1.19e-14	1.69694e-10	2.23033	3.85083	0.658777	3341	4867279	3.96712	0.138632	9.94029	0	0	3.02322	5.20573	0.747928	136	137732	2.7578	0.16211	6.25769	3.90717e-10	4.9543e-06	2.00711	3.78924	0.637392
RYR1	43	49	49	0	59	24623	1363	2773567	4.87589	0.133131	11.9003	0	0	3.75604	6.32961	0.794909	4453	6150871	3.30975	0.131204	9.12222	0	1.1e-15	2.55924	4.28034	0.697862	102	174342	4.09556	0.163705	8.61244	0	9.07e-14	2.97142	5.64497	0.755833
MUC5B	29	48	48	0	50	16596	2272	1867422	2.47629	0.143181	6.33294	2.40533e-10	3.44178e-06	1.87035	3.27853	0.596169	4262	4144241	2.92953	0.142461	7.54482	4.53e-14	6.67909e-10	2.21581	3.87314	0.658648	113	114013	3.03978	0.170055	6.53782	6.24238e-11	7.91533e-07	2.17816	4.24225	0.671029
TG	38	48	48	0	52	21760	1862	2451610	3.14642	0.140763	8.14323	4e-16	5.5073e-12	2.38779	4.14606	0.682178	4096	5439272	3.1734	0.139718	8.26527	1e-16	2.0555e-12	2.41321	4.17307	0.684881	149	152219	2.44133	0.161229	5.53589	3.09655e-08	0.000392642	1.77986	3.34863	0.590388
DNAH5	44	47	47	0	52	25204	1353	2839400	4.32975	0.141456	10.3602	0	0	3.28135	5.71311	0.76904	3683	6298763	3.52848	0.139793	9.01952	0	2.8e-15	2.68283	4.64068	0.716592	93	178260	3.95462	0.173288	7.9341	2.1e-15	2.6885e-11	2.81578	5.55406	0.747131
PAPLN	24	47	47	0	53	13723	2674	1546908	2.23424	0.13898	5.7843	7.28154e-09	0.000104192	1.70148	2.93381	0.552421	5095	3434131	2.60315	0.138338	6.91584	4.6509e-12	6.85862e-08	1.98492	3.41393	0.61585	124	91886	2.8619	0.164366	6.39722	1.58231e-10	2.00637e-06	2.07369	3.94971	0.650582
SPTBN5	31	47	47	0	50	17744	2879	1998719	1.95627	0.142843	4.69773	2.6307e-06	0.0376426	1.47856	2.58833	0.488823	5331	4436901	2.34525	0.142282	5.99087	2.08721e-09	3.07802e-05	1.7745	3.09958	0.573607	151	123747	2.30928	0.163361	5.12321	3.00377e-07	0.00380878	1.67656	3.18077	0.566964
CEP290	25	46	46	0	52	14298	1972	1610312	2.96983	0.140742	7.73401	1.04e-14	1.49112e-10	2.25387	3.91321	0.66328	3278	3573140	3.96432	0.140022	9.83659	0	0	3.01287	5.21624	0.74775	130	101424	2.83743	0.164326	6.34655	2.20204e-10	2.79218e-06	2.05612	3.91563	0.647569
EPPK1	32	46	46	0	51	18317	1396	2064180	4.11697	0.142756	9.91285	0	0	3.11216	5.44621	0.757103	5234	4579580	2.43617	0.140903	6.31943	2.62535e-10	3.8716e-06	1.84828	3.21105	0.58952	101	126506	3.48743	0.171963	7.26414	3.754e-13	4.76017e-09	2.48959	4.88521	0.713256
FRAS1	33	46	46	0	51	18891	1781	2128743	3.22682	0.142207	8.23799	2e-16	2.5059e-12	2.44189	4.26406	0.690097	5791	4720743	2.20076	0.140832	5.60101	2.13112e-08	0.000314276	1.66991	2.90035	0.545611	167	132649	2.14438	0.160176	4.76259	1.91122e-06	0.0242343	1.5666	2.93526	0.533666
HMCN1	44	46	46	0	55	25201	2413	2837735	2.56661	0.136515	6.90464	5.0331e-12	7.20192e-08	1.96406	3.354	0.610381	6794	6293728	2.02175	0.135532	5.19408	2.0573e-07	0.00303389	1.5501	2.6369	0.505379	163	178903	2.39538	0.156083	5.59664	2.18546e-08	0.000277117	1.76406	3.25264	0.58253
PKDREJ	26	45	45	0	48	14876	1816	1669432	2.96625	0.146464	7.42364	1.139e-13	1.63042e-09	2.22605	3.95258	0.662874	4867	3693309	2.44855	0.14528	6.16394	7.09586e-10	1.04643e-05	1.84181	3.25517	0.591595	89	102337	3.7102	0.179294	7.3125	2.622e-13	3.32484e-09	2.61084	5.27249	0.730473
RP1L1	32	45	45	0	48	18320	2132	2060579	2.53232	0.146142	6.35775	2.04724e-10	2.9294e-06	1.9016	3.37222	0.605105	3253	4571433	3.682	0.145587	8.95312	0	5.1e-15	2.76795	4.8979	0.728409	138	124274	2.35948	0.167757	5.11719	3.10127e-07	0.00393241	1.69832	3.27804	0.576178
SKA3	9	45	45	0	63	5103	864	578614	8.2678	0.131256	16.0935	0	0	6.39238	10.6934	0.879049	1855	1282651	8.53649	0.128875	16.639	0	0	6.631	10.9896	0.882856	12	35412	36.4321	0.315326	11.4023	0	0	19.6369	67.592	0.972552
ARID1B	30	41	41	0	43	17177	1557	1892822	3.04328	0.15478	7.19045	6.458e-13	9.24067e-09	2.24694	4.12186	0.671407	3469	4170050	3.00925	0.153631	7.17101	7.445e-13	1.09787e-08	2.22682	4.0666	0.667691	43	109893	6.39768	0.215822	8.5994	0	1.016e-13	4.19094	9.76638	0.843693
BSN	33	41	41	0	42	18900	1626	2128655	2.90919	0.156454	6.82548	8.7631e-12	1.25392e-07	2.1409	3.9532	0.656262	3287	4724691	3.19419	0.155457	7.47046	7.99e-14	1.17854e-09	2.35523	4.332	0.686932	63	130499	4.60314	0.199357	7.65832	1.88e-14	2.3886e-10	3.11428	6.80378	0.782757
MKI67	29	41	41	0	44	16602	2311	1868953	2.14334	0.152384	5.00293	5.64652e-07	0.0080796	1.58993	2.88936	0.533438	4367	4144777	2.51542	0.151713	6.08017	1.20054e-09	1.77043e-05	1.8684	3.3865	0.602452	114	109599	2.54797	0.177675	5.26407	1.40899e-07	0.0017866	1.79868	3.60939	0.60753
AHNAK2	27	40	39	1	44	15454	1914	1710037	2.54376	0.152693	6.11452	9.68501e-10	1.38583e-05	1.88582	3.43123	0.60688	5228	3793181	2.06576	0.151603	4.78551	1.70557e-06	0.025152	1.53473	2.78053	0.515917	120	99008	2.3491	0.176452	4.84001	1.29833e-06	0.0164629	1.66227	3.31971	0.574304
MACF1	36	40	40	0	43	20621	1641	2322211	2.95088	0.154642	6.99748	2.606e-12	3.72897e-08	2.1793	3.99563	0.661118	3019	5150289	3.55736	0.153739	8.25435	2e-16	2.2523e-12	2.63185	4.80831	0.718892	68	120003	3.67995	0.194983	6.6821	2.35537e-11	2.98661e-07	2.51113	5.39281	0.728257
RYR3	27	40	40	0	44	15454	1177	1742137	4.21422	0.15376	9.35526	0	1e-16	3.1177	5.69641	0.762708	2333	3865675	4.71761	0.152384	10.1802	0	0	3.49954	6.35966	0.788028	99	109288	3.14303	0.181389	6.31342	2.7293e-10	3.46075e-06	2.20266	4.48488	0.681836
CSMD2	27	39	39	0	39	15459	1609	1723814	2.70282	0.162258	6.12786	8.90697e-10	1.2745e-05	1.96653	3.71479	0.630016	2691	3825366	3.58627	0.161486	7.90852	2.6e-15	3.84113e-11	2.61326	4.92155	0.721158	77	104481	3.42318	0.196729	6.25515	3.97125e-10	5.03554e-06	2.32793	5.03372	0.707874
MUC2	18	39	39	0	40	10292	1952	1160023	2.30965	0.160032	5.23081	1.68771e-07	0.00241494	1.68781	3.1606	0.567035	4064	2574787	2.46234	0.159197	5.66036	1.51053e-08	0.000222757	1.80234	3.36402	0.593882	68	47022	2.68752	0.19956	4.95399	7.27056e-07	0.00921907	1.81754	3.97394	0.62791
SEC16A	26	39	39	0	40	14884	1491	1677433	3.02349	0.160432	6.89644	5.3323e-12	7.62996e-08	2.20773	4.14067	0.669256	2424	3723518	4.1282	0.159625	8.88236	0	9.7e-15	3.01916	5.64464	0.757764	66	101917	4.14995	0.20057	7.09525	1.2912e-12	1.63727e-08	2.80101	6.14854	0.759033
SYNM	18	39	39	0	41	10291	1778	1158988	2.59701	0.158274	6.02979	1.6417e-09	2.3491e-05	1.90435	3.5416	0.614942	3955	2570983	2.58988	0.157292	6.04997	1.4487e-09	2.13639e-05	1.90278	3.52507	0.613881	112	72844	2.59121	0.182838	5.20747	1.9143e-07	0.00242733	1.81079	3.70798	0.614079
CSMD1	27	38	38	0	39	15459	1212	1736504	3.61457	0.162885	7.88885	3e-15	4.36388e-11	2.62667	4.97401	0.723342	2334	3839150	4.14971	0.161661	8.80258	0	1.97e-14	3.02279	5.69674	0.759019	73	107631	3.71961	0.198529	6.61677	3.6712e-11	4.65508e-07	2.52062	5.48894	0.731155
KIF26B	27	38	38	0	43	15455	1615	1741465	3.00014	0.154726	7.10065	1.2417e-12	1.77672e-08	2.21532	4.06301	0.666682	3176	3864908	3.38578	0.153739	7.93282	2.1e-15	3.15915e-11	2.50491	4.57639	0.704647	123	106442	2.40773	0.17737	4.95397	7.27155e-07	0.00922033	1.7007	3.40869	0.584671
KMT2C	23	38	38	0	40	13162	1842	1482030	2.44515	0.160061	5.58603	2.32314e-08	0.000332419	1.78673	3.3462	0.591027	2810	3286258	3.55413	0.159475	7.9518	1.8e-15	2.71075e-11	2.60008	4.85826	0.718637	87	92319	3.22485	0.191262	6.12191	9.24599e-10	1.17239e-05	2.21669	4.69154	0.689908
XDH	25	38	38	0	39	14311	850	1613352	5.17255	0.163976	10.022	0	0	3.75082	7.13319	0.806672	1521	3580603	6.41537	0.162384	11.4463	0	0	4.66657	8.81954	0.844124	117	101417	2.36222	0.185116	4.64359	3.42414e-06	0.0434181	1.64341	3.39542	0.576669
CELSR1	28	37	37	0	41	16031	2095	1801949	2.19979	0.157894	4.99299	5.94516e-07	0.00850693	1.61428	2.99767	0.545412	4202	3998084	2.43343	0.157133	5.65954	1.51776e-08	0.000223825	1.7884	3.31111	0.589058	110	107749	2.50521	0.183174	5.01365	5.34069e-07	0.006772	1.74954	3.58728	0.600832
DNAH9	33	37	37	0	42	18900	1630	2127952	2.90109	0.156449	6.80788	9.9051e-12	1.41732e-07	2.13496	3.94216	0.655302	3508	4720934	2.99058	0.155395	7.04956	1.7949e-12	2.64691e-08	2.20537	4.05537	0.665617	124	133048	2.38437	0.178702	4.86248	1.15923e-06	0.014699	1.67981	3.38445	0.580602
MROH1	21	37	37	0	38	12016	1992	1353676	2.14906	0.164018	4.66433	3.09626e-06	0.0443044	1.55824	2.9639	0.534681	3294	3004856	2.88485	0.16341	6.48352	8.96066e-11	1.32143e-06	2.09424	3.97394	0.653362	5	53428	33.7927	0.475834	7.39806	1.382e-13	1.75229e-09	13.298	85.8738	0.970408
SACS	26	37	37	0	39	14885	1844	1676499	2.38209	0.162022	5.35717	8.45378e-08	0.00120965	1.73397	3.27246	0.580201	3001	3720706	3.24844	0.161374	7.30088	2.859e-13	4.21597e-09	2.36761	4.45697	0.69216	114	105418	2.42285	0.185714	4.76509	1.88772e-06	0.0239363	1.68362	3.48665	0.587262
KIF26A	30	36	36	0	38	17182	904	1935756	4.73579	0.165773	9.38119	0	1e-16	3.42203	6.55392	0.788842	3574	4295026	2.65779	0.163261	5.98734	2.13306e-09	3.14562e-05	1.92997	3.66009	0.623748	53	118411	4.94113	0.212721	7.51027	5.9e-14	7.48217e-10	3.25652	7.49718	0.797617
PPL	29	36	36	0	36	16610	764	1871548	5.30934	0.170726	9.77863	0	0	3.7994	7.41934	0.811653	1995	4152801	4.51161	0.168343	8.94988	0	5.2e-15	3.24365	6.2752	0.778349	66	114206	3.7504	0.20736	6.37472	1.83298e-10	2.32422e-06	2.49787	5.63101	0.733362
WDR97	24	36	36	0	41	13735	1973	1546961	2.34049	0.158021	5.38133	7.39365e-08	0.00105796	1.71711	3.1902	0.57274	3702	3432724	2.76795	0.157269	6.47367	9.56526e-11	1.41059e-06	2.0337	3.76728	0.638721	91	81601	2.67676	0.18832	5.22838	1.71003e-07	0.00216832	1.85058	3.87178	0.626414
CUBN	33	35	35	0	39	18903	1437	2129182	3.05696	0.162451	6.87852	6.0479e-12	8.65389e-08	2.22336	4.20311	0.672878	2266	4724395	4.3015	0.161665	9.02464	0	2.7e-15	3.13335	5.90516	0.767523	58	132330	4.70722	0.207227	7.47538	7.7e-14	9.76148e-10	3.13595	7.06576	0.78756
DNAH6	34	35	35	0	42	19474	1443	2193135	3.27788	0.156698	7.57633	3.55e-14	5.08645e-10	2.41107	4.45633	0.694925	2694	4865952	3.89551	0.155667	8.73546	0	3.58e-14	2.87116	5.28532	0.743294	63	133601	4.57365	0.199352	7.62626	2.42e-14	3.06437e-10	3.09436	6.76014	0.781356
LRP2	31	35	34	1	45	17749	1922	1999610	2.63773	0.150995	6.42354	1.33143e-10	1.90515e-06	1.96201	3.54617	0.620886	4351	4435661	2.58469	0.150029	6.32948	2.45985e-10	3.62754e-06	1.9262	3.46829	0.613106	138	125850	2.31213	0.171851	4.8773	1.07549e-06	0.0136372	1.65093	3.23814	0.567499
PLCG2	16	35	35	0	36	9148	1376	1030966	2.94851	0.169159	6.3922	1.63514e-10	2.33972e-06	2.11647	4.10765	0.660845	2455	2287453	3.66671	0.168211	7.72421	1.13e-14	1.65971e-10	2.6369	5.09872	0.727276	104	64944	2.45744	0.193695	4.64192	3.45187e-06	0.0437697	1.68115	3.59219	0.593072
STAB1	30	35	35	0	42	17178	1636	1935018	2.89187	0.156459	6.78709	1.14421e-11	1.63725e-07	2.12813	3.9297	0.654203	3359	4294941	3.12625	0.155453	7.33234	2.262e-13	3.33541e-09	2.30515	4.23983	0.680128	100	118396	2.89477	0.184055	5.77494	7.69825e-09	9.76137e-05	2.0181	4.15226	0.654549
CFAP74	27	34	34	0	36	15462	1380	1727282	2.91421	0.16902	6.32825	2.47957e-10	3.54802e-06	2.09242	4.05876	0.656854	3411	3813809	2.60324	0.167738	5.70389	1.17104e-08	0.000172693	1.87384	3.61656	0.615863	88	100807	2.66713	0.19803	4.95381	7.27744e-07	0.00922779	1.80916	3.93198	0.625066
FCGBP	20	34	34	0	34	11446	980	1286604	3.89981	0.174701	7.79006	6.7e-15	9.58355e-11	2.76908	5.49227	0.743578	2255	2851731	3.75653	0.17304	7.64849	2.03e-14	2.99891e-10	2.67604	5.27329	0.733797	72	78912	3.25564	0.208328	5.666	1.46173e-08	0.000185348	2.16423	4.89743	0.69284
MEGF8	23	34	34	0	39	13163	1080	1481206	4.06351	0.163229	8.58947	0	1.25e-13	2.95093	5.59557	0.753907	2712	3284075	3.58784	0.161512	7.90996	2.6e-15	3.79707e-11	2.61428	4.92396	0.721281	74	90145	3.60927	0.198095	6.47925	9.2181e-11	1.16885e-06	2.44792	5.32159	0.722936
TCHH	21	34	34	0	35	12019	1198	1305094	3.17238	0.171727	6.72277	1.78298e-11	2.55126e-07	2.26573	4.44183	0.684779	1802	2843700	4.59546	0.170909	8.92327	0	6.7e-15	3.28737	6.42406	0.782394	81	82793	2.97652	0.202515	5.38603	7.2029e-08	0.000913327	2.00135	4.42683	0.664037
WDR90	26	34	34	0	35	14889	1609	1656165	2.41964	0.171058	5.16561	2.39653e-07	0.0034292	1.73039	3.38343	0.586715	2536	3656316	3.3892	0.170391	7.16347	7.866e-13	1.15997e-08	2.42693	4.73301	0.704945	79	97019	2.8869	0.203242	5.21638	1.82458e-07	0.00231356	1.93834	4.29967	0.653608
IGFN1	32	33	33	0	38	18330	1708	2063809	2.50497	0.164184	5.59298	2.23199e-08	0.000319375	1.81571	3.45588	0.600794	4228	4578270	2.24485	0.163117	4.95743	7.14335e-07	0.0105343	1.63057	3.09055	0.554536	104	125452	2.50072	0.18972	4.83122	1.35699e-06	0.0172066	1.72414	3.62709	0.600115
WDR87	24	33	33	0	40	13736	1594	1547452	2.82702	0.160315	6.48239	9.02805e-11	1.29182e-06	2.06474	3.87072	0.64627	4711	3430703	2.12065	0.159014	4.72742	2.27393e-06	0.0335336	1.5528	2.89618	0.528447	73	94903	3.78579	0.196931	6.76	1.37996e-11	1.74979e-07	2.57351	5.56914	0.735855
ZNF778	14	33	32	1	38	7998	1265	902454	3.38951	0.165023	7.39708	1.392e-13	1.99198e-09	2.45283	4.68389	0.704972	3024	2001521	3.14471	0.163622	7.00227	2.5185e-12	3.7141e-08	2.28193	4.33369	0.682006	92	52994	2.73679	0.193208	5.21089	1.87936e-07	0.00238303	1.87404	3.99671	0.634608
ALMS1	25	32	32	0	33	14317	766	1610906	4.84734	0.177986	8.86829	0	1.06e-14	3.41978	6.87081	0.793701	2241	3571279	3.67319	0.175555	7.41115	1.252e-13	1.8464e-09	2.60381	5.18178	0.727757	68	101642	3.44529	0.212341	5.82558	5.6913e-09	7.21657e-05	2.27237	5.22365	0.709749
BIRC6	22	32	32	0	33	12595	811	1404455	4.53735	0.177809	8.50542	0	2.589e-13	3.2022	6.4292	0.779607	1701	3113169	4.79528	0.175985	8.90777	0	7.7e-15	3.39635	6.77042	0.791462	64	87008	3.56201	0.21452	5.9217	3.18628e-09	4.0402e-05	2.33933	5.42373	0.71926
CCDC88C	21	31	31	0	32	12022	1544	1354316	2.33478	0.178834	4.74137	2.1228e-06	0.0303751	1.64445	3.31492	0.571694	2571	3006026	3.11217	0.178108	6.37434	1.83749e-10	2.70975e-06	2.19511	4.41238	0.678681	84	84103	2.66505	0.207966	4.71338	2.43638e-06	0.0308933	1.77289	4.00617	0.624773
ZNF98	1	31	31	0	31	543	64	59404	52.9904	0.223028	17.801	0	0	34.2257	82.0433	0.981129	393	124553	18.0935	0.191448	15.1245	0	0	12.4325	26.3322	0.944732	33	3887	6.72454	0.254283	7.49465	6.65e-14	8.42932e-10	4.08519	11.0691	0.851291
COL18A1	27	30	30	0	33	15465	634	1704442	5.73663	0.178733	9.77363	0	0	4.04125	8.14325	0.825682	1648	3770814	4.8825	0.175996	9.00959	0	3e-15	3.45805	6.89371	0.795187	31	106905	7.35869	0.25027	7.97491	1.5e-15	1.93358e-11	4.50574	12.0181	0.864106
EVPL	24	30	30	0	35	13741	1165	1548221	3.38498	0.171765	7.09894	1.2572e-12	1.79889e-08	2.41739	4.73987	0.704578	2327	3436205	3.76125	0.170512	7.76927	7.9e-15	1.1641e-10	2.69271	5.25382	0.734131	83	93559	2.87116	0.20175	5.22783	1.71508e-07	0.00217472	1.93341	4.26374	0.651709
ITPR1	13	30	30	0	30	7432	825	838478	4.10254	0.186229	7.57996	3.46e-14	4.94612e-10	2.84795	5.90982	0.756249	1890	1859928	3.97237	0.184384	7.48092	7.38e-14	1.08839e-09	2.76757	5.70165	0.748261	77	51917	2.72166	0.215579	4.64444	3.40992e-06	0.0432378	1.78373	4.15278	0.632578
MAP1A	21	30	30	0	31	12023	1390	1349353	2.50299	0.181828	5.04591	4.51372e-07	0.00645868	1.75261	3.57466	0.600478	2634	2992450	2.92927	0.18089	5.94148	2.82463e-09	4.16548e-05	2.05486	4.17577	0.658618	69	82813	3.09456	0.21644	5.21921	1.79684e-07	0.00227839	2.0247	4.72972	0.676852
NOTCH4	13	30	30	0	30	7432	588	838211	5.75429	0.187536	9.33125	0	1e-16	3.98435	8.31047	0.826217	2077	1858159	3.61129	0.184255	6.96895	3.1931e-12	4.70885e-08	2.51664	5.18207	0.72309	51	48387	3.82978	0.230427	5.82749	5.6268e-09	7.13478e-05	2.43799	6.01613	0.738889
NPHP4	20	30	29	1	32	11448	1460	1289745	2.46929	0.17895	5.0513	4.3882e-07	0.00627908	1.73879	3.50668	0.595025	2169	2862771	3.68933	0.178322	7.32071	2.467e-13	3.6374e-09	2.6011	5.23285	0.728948	77	79097	2.87137	0.210564	5.00937	5.46089e-07	0.00692441	1.90044	4.33835	0.651735
PCDH15	17	30	30	0	31	9727	697	1096441	5.01343	0.183838	8.76924	0	2.57e-14	3.49662	7.18822	0.800536	1365	2432320	5.67899	0.181917	9.54705	0	0	3.97576	8.11189	0.823912	47	68370	4.63608	0.231629	6.62208	3.54169e-11	4.49086e-07	2.94431	7.29991	0.7843
TNK2	17	30	30	0	31	9727	1110	1094787	3.14333	0.182381	6.27962	3.39394e-10	4.8564e-06	2.19859	4.49402	0.681866	1669	2429445	4.6391	0.18155	8.45232	0	4.211e-13	3.25009	6.62174	0.784441	41	64645	5.02497	0.238257	6.77595	1.23591e-11	1.56713e-07	3.15011	8.01572	0.800994
ASXL3	20	29	29	0	30	11450	589	1290695	5.74148	0.187401	9.32607	0	2e-16	3.97654	8.28979	0.825829	1662	2863138	4.51364	0.184452	8.17069	3e-16	4.5218e-12	3.14426	6.47942	0.778449	64	79154	3.24047	0.221491	5.3082	1.10711e-07	0.00140381	2.09929	5.00202	0.691403
CCDC171	17	29	29	0	31	9727	1295	1096165	2.69767	0.182027	5.45186	4.98447e-08	0.000713227	1.88818	3.8542	0.62931	2228	2432295	3.47924	0.181136	6.88331	5.8478e-12	8.62371e-08	2.43948	4.96215	0.712581	73	61702	2.69376	0.214653	4.61648	3.90308e-06	0.0494911	1.76866	4.10275	0.628772
DOCK6	23	29	29	0	32	13170	880	1483665	4.09654	0.180175	7.82653	5e-15	7.17642e-11	2.87773	5.83157	0.755892	1497	3291844	5.34296	0.178869	9.36873	0	1e-16	3.76292	7.58644	0.812838	73	93119	3.09941	0.212215	5.3305	9.79428e-08	0.00124191	2.04474	4.69809	0.677358
FN1	21	29	29	0	32	12022	1220	1354472	2.95518	0.179314	6.04279	1.5147e-09	2.16739e-05	2.07945	4.19971	0.661611	3349	3003969	2.38756	0.177854	4.89317	9.92261e-07	0.0146329	1.68485	3.38334	0.581162	82	85215	2.76615	0.208662	4.87608	1.08213e-06	0.0137214	1.83763	4.16383	0.638486
SRCAP	18	29	29	0	34	10298	1177	1160711	3.25592	0.174239	6.77502	1.24391e-11	1.77991e-07	2.31397	4.5813	0.692867	2060	2575284	4.12747	0.17319	8.18561	3e-16	3.9952e-12	2.93942	5.7957	0.757721	54	69338	4.23939	0.219184	6.58998	4.39901e-11	5.57794e-07	2.75886	6.51444	0.764117
STAB2	24	29	29	0	31	13745	1056	1548501	3.30723	0.182424	6.55677	5.49847e-11	7.86775e-07	2.31304	4.72875	0.697632	3327	3434524	2.32826	0.180642	4.67841	2.89107e-06	0.0426346	1.63405	3.31739	0.570494	70	90751	2.92395	0.215934	4.96881	6.7364e-07	0.00854176	1.91498	4.46454	0.657997
TLN2	21	29	29	0	31	12023	1018	1354904	3.4317	0.182549	6.75464	1.43186e-11	2.04886e-07	2.3995	4.90794	0.708599	1887	3003419	4.10386	0.181305	7.78759	6.8e-15	1.00723e-10	2.87649	5.85495	0.756327	48	81977	4.40352	0.230623	6.42783	1.29436e-10	1.64124e-06	2.80214	6.92005	0.772909
ASPM	20	28	28	0	30	11450	873	1288436	3.86691	0.185922	7.27433	3.481e-13	4.98163e-09	2.68599	5.56704	0.741396	3079	2857395	2.43151	0.1837	4.83675	1.31977e-06	0.0194626	1.69632	3.48534	0.588733	71	81385	3.00332	0.217985	5.04493	4.53691e-07	0.00575281	1.95907	4.6042	0.667035
BTNL8	2	28	2	26	54	1094	920	110356	5.92086	0.143278	12.4128	0	0	4.4712	7.84053	0.831106	1527	252903	8.17507	0.141744	14.8231	0	0	6.19208	10.7931	0.877677	9	7848	43.042	0.361485	10.4076	0	0	21.1929	87.4168	0.976767
GPR179	22	28	28	0	30	12598	1364	1416523	2.47303	0.184788	4.89991	9.58829e-07	0.0137199	1.72161	3.55241	0.595637	2613	3141014	2.86253	0.183836	5.72089	1.05969e-08	0.000156272	1.99648	4.10426	0.650659	24	50448	5.00556	0.274042	5.87701	4.17752e-09	5.29709e-05	2.92538	8.56489	0.800222
HIVEP3	23	28	28	0	28	13174	1266	1483723	2.49092	0.191261	4.77176	1.82623e-06	0.0261315	1.7122	3.6238	0.598542	2447	3293145	2.86034	0.190261	5.52368	3.31972e-08	0.000489559	1.96999	4.15308	0.650391	57	90598	3.37819	0.230966	5.27066	1.35936e-07	0.00172367	2.14824	5.31234	0.703984
LOXHD1	19	28	28	0	30	10876	670	1226204	5.04824	0.186865	8.66421	0	6.51e-14	3.50007	7.2812	0.801911	1677	2720309	4.47442	0.18445	8.12347	5e-16	6.6808e-12	3.11695	6.4231	0.776508	71	75477	2.9323	0.217998	4.93485	8.02113e-07	0.0101708	1.91269	4.49544	0.658971
NCOR2	22	28	28	0	28	12600	885	1417043	3.55817	0.192157	6.60526	3.96808e-11	5.67792e-07	2.44152	5.18555	0.718957	1784	3143480	3.91565	0.190669	7.15891	8.132e-13	1.1992e-08	2.69465	5.68989	0.744614	41	86353	4.68038	0.245348	6.29058	3.16281e-10	4.01045e-06	2.89359	7.57051	0.786342
RTEL1	16	28	27	1	29	9155	858	1031668	3.80884	0.189099	7.07208	1.5263e-12	2.18396e-08	2.62923	5.51768	0.737453	2720	2288350	2.66498	0.186976	5.24235	1.58542e-07	0.00233802	1.84729	3.84459	0.624762	56	62741	3.54898	0.229053	5.52999	3.20243e-08	0.000406068	2.26532	5.56002	0.718229
ZAN	22	28	28	0	30	12598	982	1397271	3.38835	0.185558	6.57662	4.8126e-11	6.88635e-07	2.35526	4.8746	0.704871	2621	3094460	2.8115	0.183833	5.62313	1.87528e-08	0.000276548	1.9609	4.03106	0.644318	50	88744	4.22658	0.231136	6.23611	4.48575e-10	5.68793e-06	2.68684	6.64869	0.763402
FNDC1	18	27	27	0	28	10304	1204	1160925	2.62017	0.191423	5.032	4.85395e-07	0.00694551	1.80048	3.81305	0.618346	2632	2575851	2.65942	0.190241	5.14142	2.72677e-07	0.00402116	1.83168	3.86121	0.623978	59	70965	3.26847	0.229727	5.15534	2.53171e-07	0.00321021	2.08352	5.12734	0.694046
KIAA1109	26	27	27	0	28	14896	419	1677036	7.52344	0.195368	10.3293	0	0	5.12999	11.0336	0.867082	1038	3720735	6.73783	0.19169	9.9522	0	0	4.62754	9.81047	0.851584	39	102866	4.95788	0.247855	6.45933	1.0517e-10	1.33355e-06	3.05012	8.05887	0.798301
LAMA3	22	27	27	0	30	12598	449	1420005	7.53118	0.188787	10.6949	0	0	5.20193	10.9034	0.867219	804	3150902	9.33251	0.186163	11.9975	0	0	6.47937	13.442	0.892848	50	89444	4.25991	0.231136	6.27011	3.6079e-10	4.57481e-06	2.70803	6.70113	0.765253
LTBP2	20	27	27	0	30	11450	939	1290329	3.6004	0.185705	6.89827	5.2639e-12	7.53211e-08	2.50193	5.18115	0.722253	1818	2863928	4.12747	0.184312	7.69164	1.45e-14	2.14217e-10	2.87603	5.92344	0.757721	66	79570	3.15879	0.220419	5.21819	1.80683e-07	0.00229106	2.05067	4.86571	0.683423
MEGF6	20	27	27	0	29	11451	1240	1289879	2.6344	0.188089	5.15	2.60489e-07	0.00372734	1.82212	3.80878	0.620407	2320	2863387	3.1257	0.187087	6.09159	1.11792e-09	1.6486e-05	2.16618	4.51022	0.680071	40	75912	4.80624	0.244097	6.43152	1.26333e-10	1.6019e-06	2.97869	7.75505	0.791937
MYO15B	28	27	26	1	32	16040	1159	1788437	3.07848	0.179376	6.26859	3.64322e-10	5.21308e-06	2.16595	4.37546	0.675164	2201	3958467	3.588	0.178233	7.16813	7.603e-13	1.12123e-08	2.5301	5.08824	0.721293	30	50972	3.38966	0.254294	4.80047	1.58294e-06	0.0200716	2.05919	5.57976	0.704985
BPTF	19	26	26	0	27	10879	562	1225512	5.41198	0.197254	8.56061	0	1.606e-13	3.67663	7.9664	0.815225	2050	2717132	3.28951	0.193951	6.13937	8.28481e-10	1.22176e-05	2.24925	4.8109	0.696004	40	75142	4.66227	0.249284	6.17571	6.58666e-10	8.35188e-06	2.86024	7.59962	0.785512
FREM1	17	26	26	0	27	9731	436	1097160	6.98216	0.198581	9.78624	0	0	4.73102	10.3045	0.856778	907	2434289	7.44682	0.195558	10.267	0	0	5.07586	10.9253	0.865715	62	68952	3.08576	0.230832	4.88146	1.05303e-06	0.0133524	1.96279	4.8512	0.67593
GXYLT1	1	26	26	0	26	548	220	47728	10.293	0.211785	11.0087	0	0	6.79624	15.589	0.902847	573	105797	8.76015	0.205039	10.5844	0	0	5.8611	13.0932	0.885847	2	2062	48.9161	0.735372	5.28999	1.22325e-07	0.00155108	11.5742	206.734	0.979557
MYO7A	18	26	26	0	29	10303	1341	1160903	2.4367	0.187953	4.73864	2.15152e-06	0.0307861	1.68583	3.52201	0.589608	2461	2576895	2.94727	0.187047	5.77865	7.53035e-09	0.00011105	2.04269	4.25243	0.660703	60	72579	3.40482	0.226407	5.41145	6.25164e-08	0.000792708	2.1846	5.30659	0.706299
NIN	17	26	26	0	27	9731	791	1096862	3.84753	0.195972	6.87564	6.1713e-12	8.83054e-08	2.6204	5.64932	0.740093	2460	2432748	2.7439	0.19377	5.20917	1.89683e-07	0.00279726	1.87684	4.01152	0.635555	54	65540	3.36759	0.235952	5.14594	2.66188e-07	0.00337526	2.12067	5.34768	0.703052
PRUNE2	22	26	26	0	29	12599	881	1419595	3.70895	0.188939	6.93742	3.9934e-12	5.71413e-08	2.56108	5.37129	0.730382	3011	3148517	2.4069	0.186801	4.702	2.57625e-06	0.037992	1.66897	3.47109	0.584527	71	86930	2.81821	0.220586	4.69704	2.63954e-06	0.0334693	1.82897	4.3425	0.645165
SON	19	26	26	0	27	10879	731	1224783	4.15831	0.196208	7.26323	3.779e-13	5.40798e-09	2.83074	6.10847	0.759518	1911	2717811	3.52966	0.194043	6.49961	8.05283e-11	1.18755e-06	2.41302	5.16305	0.716687	62	75139	3.0078	0.230806	4.77115	1.83181e-06	0.0232274	1.9133	4.7284	0.667531
SPTB	22	26	26	0	26	12602	663	1419873	4.41845	0.200125	7.42432	1.134e-13	1.62214e-09	2.98483	6.54063	0.773676	2050	3150278	3.17051	0.197558	5.84079	5.19549e-09	7.66179e-05	2.15261	4.66975	0.684593	52	89104	3.53531	0.240381	5.25334	1.49366e-07	0.00189396	2.20705	5.66297	0.71714
TDRD12	17	26	26	0	26	9732	709	1096863	4.13311	0.199939	7.09732	1.272e-12	1.82013e-08	2.7931	6.11602	0.758052	1705	2433293	3.81278	0.197867	6.76394	1.34292e-11	1.9804e-07	2.5871	5.61913	0.737724	23	39149	4.54741	0.286475	5.28687	1.24427e-07	0.00157773	2.59365	7.97291	0.780095
UBR4	24	26	26	0	29	13747	849	1548509	3.84765	0.189034	7.12814	1.0173e-12	1.45571e-08	2.65636	5.57321	0.740101	1955	3434933	3.70648	0.187263	6.99596	2.6344e-12	3.88502e-08	2.5678	5.35011	0.730202	63	93117	3.11802	0.224587	5.06351	4.11612e-07	0.00521924	2.00773	4.84229	0.679283
ARAP2	20	25	25	0	29	11451	1212	1289467	2.6944	0.188138	5.26834	1.37662e-07	0.0019698	1.86344	3.89591	0.62886	1900	2861474	3.81409	0.187341	7.14579	8.948e-13	1.31954e-08	2.64194	5.50629	0.737814	72	78744	2.76974	0.220163	4.62728	3.70502e-06	0.0469797	1.79901	4.26428	0.638956
DMXL1	21	25	25	0	25	12029	779	1354766	3.61441	0.20339	6.31755	2.65736e-10	3.80242e-06	2.4261	5.38476	0.72333	1728	3005997	3.61539	0.201649	6.37346	1.84807e-10	2.72535e-06	2.43505	5.36787	0.723405	55	84955	3.21023	0.241406	4.83147	1.3553e-06	0.0171852	2.00008	5.15259	0.688496
FLNB	18	25	25	0	26	10306	866	1161128	3.38256	0.199284	6.11505	9.65262e-10	1.38119e-05	2.28882	4.99896	0.704366	1474	2575992	4.4089	0.198084	7.48987	6.89e-14	1.0167e-09	2.99032	6.50044	0.773186	55	72953	3.34629	0.238231	5.07009	3.97637e-07	0.00504203	2.09786	5.33765	0.701162
FRMPD1	14	25	25	0	26	8010	462	903534	6.34809	0.201871	9.15512	0	8e-16	4.27373	9.4293	0.842472	996	2004580	6.53288	0.198975	9.4326	0	1e-16	4.42318	9.64885	0.846928	48	55220	3.73419	0.243799	5.40417	6.5109e-08	0.000825582	2.31564	6.02174	0.732204
INTS1	23	25	25	0	25	13177	474	1483996	5.93988	0.205393	8.67454	0	5.94e-14	3.9714	8.88407	0.831647	1321	3292916	4.72935	0.202072	7.68927	1.48e-14	2.18228e-10	3.18269	7.02763	0.788554	36	85822	4.52293	0.26051	5.7931	6.90982e-09	8.76165e-05	2.71437	7.5365	0.778904
MCM3AP	20	25	25	0	29	11451	997	1290029	3.27687	0.18861	6.2928	3.11783e-10	4.4613e-06	2.26418	4.7425	0.694831	2089	2861949	3.46959	0.187214	6.64499	3.03237e-11	4.47184e-07	2.40391	5.0077	0.711781	55	78407	3.61033	0.229706	5.58889	2.28529e-08	0.000289774	2.30153	5.66338	0.723017
ALPK2	17	24	24	0	24	9734	411	1097208	6.58214	0.210246	8.96264	0	4.5e-15	4.35915	9.93876	0.848074	1800	2433467	3.33329	0.205731	5.8521	4.85417e-09	7.15844e-05	2.22716	4.98879	0.699996	30	67164	5.51995	0.274076	6.2332	4.57015e-10	5.79495e-06	3.2258	9.44568	0.818839
AMZ1	14	24	24	0	25	8011	760	903174	3.70861	0.203572	6.43828	1.20832e-10	1.72898e-06	2.48844	5.52708	0.730357	1153	2005087	5.42697	0.202466	8.35388	1e-16	9.741e-13	3.64934	8.07049	0.815735	37	54644	4.60887	0.259172	5.89563	3.73262e-09	4.73296e-05	2.77321	7.65959	0.783027
IGSF22	17	24	24	0	24	9734	977	1096645	2.76752	0.206867	4.92082	8.61845e-07	0.0123321	1.84503	4.15126	0.638666	1402	2434264	4.28094	0.206114	7.05518	1.7237e-12	2.542e-08	2.85819	6.41191	0.766407	49	64457	3.24335	0.249385	4.71803	2.38143e-06	0.0301966	1.98936	5.2878	0.691677
KIF16B	13	24	24	0	25	7437	1010	838355	2.79029	0.202795	5.06001	4.19231e-07	0.00599878	1.87511	4.15213	0.641614	2018	1860263	3.09881	0.20157	5.61104	2.01109e-08	0.000296576	2.08745	4.60019	0.677296	47	50949	3.64401	0.247852	5.21717	1.81681e-07	0.00230372	2.24184	5.9232	0.725577
MYO16	17	24	24	0	25	9733	953	1096161	2.95444	0.202862	5.34012	9.28828e-08	0.00132906	1.98516	4.39698	0.661526	2259	2431967	2.76525	0.20136	5.05131	4.38787e-07	0.00647079	1.86352	4.10332	0.638369	55	65807	3.07328	0.241453	4.64995	3.32013e-06	0.0420993	1.91458	4.93324	0.674615
NAALADL1	13	24	24	0	24	7438	276	838870	9.8071	0.213133	10.7121	0	0	6.4583	14.8923	0.898033	1730	1860053	3.46924	0.205863	6.04253	1.51714e-09	2.23733e-05	2.31739	5.1936	0.711752	24	49238	6.61979	0.288943	6.5413	6.09856e-11	7.73298e-07	3.75743	11.6627	0.848938
PEPD	11	24	24	0	24	6290	550	709700	4.92349	0.208914	7.63	2.35e-14	3.35913e-10	3.2692	7.41488	0.796892	1338	1574899	4.49115	0.206334	7.27999	3.339e-13	4.92332e-09	2.99725	6.72964	0.77734	48	44581	3.5438	0.250363	5.05347	4.33856e-07	0.0055013	2.16948	5.78871	0.717817
PRKDC	21	24	24	0	25	12029	517	1354589	5.44537	0.204983	8.26783	1e-16	1.952e-12	3.6437	8.13791	0.816358	1701	3004185	3.67056	0.201671	6.44784	1.13454e-10	1.6731e-06	2.4721	5.45003	0.727562	55	82872	3.13152	0.241406	4.72862	2.26048e-06	0.0286629	1.95104	5.02626	0.680667
QRICH2	17	24	24	0	24	9734	874	1096603	3.09356	0.207158	5.45149	4.99485e-08	0.000714713	2.06121	4.64295	0.676747	1724	2433265	3.47994	0.205791	6.05963	1.36437e-09	2.01203e-05	2.32487	5.20888	0.712639	47	66703	3.49919	0.251119	4.98779	6.10738e-07	0.00774416	2.139	5.72433	0.71422
RAI1	16	24	24	0	24	9160	686	1030148	3.93452	0.207929	6.58776	4.46506e-11	6.38905e-07	2.61757	5.91404	0.745839	1146	2286164	5.22683	0.206516	8.00812	1.2e-15	1.71765e-11	3.48697	7.83481	0.80868	19	61173	8.43572	0.307284	6.93974	3.9282e-12	4.98098e-08	4.61909	15.4059	0.881456
SCN10A	21	24	24	0	26	12028	611	1354936	4.79355	0.200455	7.81858	5.3e-15	7.64396e-11	3.23614	7.10048	0.791386	892	3006536	7.28587	0.199163	9.97139	0	0	4.93117	10.765	0.862748	35	85113	5.25663	0.25909	6.40506	1.50306e-10	1.90588e-06	3.16348	8.73474	0.809764
SLC1A7	13	24	24	0	25	7437	1072	838298	2.62873	0.202654	4.76922	1.84937e-06	0.0264626	1.76703	3.91064	0.619588	1832	1860903	3.41461	0.201695	6.08871	1.13825e-09	1.67857e-05	2.29961	5.07022	0.70714	51	48672	3.20812	0.244464	4.76833	1.85761e-06	0.0235545	1.98682	5.18016	0.688291
APC	17	23	22	1	27	9731	780	1096770	3.90146	0.196017	6.94506	3.7831e-12	5.41319e-08	2.65689	5.72902	0.743686	1250	2434152	5.40311	0.194782	8.66082	0	6.91e-14	3.68843	7.91491	0.814921	56	69059	3.42167	0.234545	5.24475	1.56498e-07	0.00198439	2.16068	5.4186	0.707745
CAMTA1	11	23	23	0	23	6291	564	708704	4.59403	0.2131	7.15512	8.36e-13	1.1962e-08	3.02552	6.97571	0.782326	1525	1571450	3.76738	0.21046	6.30227	2.93317e-10	4.32554e-06	2.49397	5.69097	0.734563	44	40318	3.35007	0.257661	4.69214	2.70361e-06	0.0342818	2.02176	5.55111	0.701499
COL11A2	16	23	23	0	24	9160	576	1031914	4.69393	0.208598	7.4127	1.238e-13	1.7708e-09	3.11871	7.06478	0.786959	1100	2289298	5.45287	0.206604	8.20962	2e-16	3.2723e-12	3.63714	8.17505	0.81661	48	58701	3.2042	0.250252	4.65316	3.2689e-06	0.0414496	1.96201	5.23286	0.68791
GOLGB1	17	23	23	0	23	9735	632	1096722	4.09988	0.212519	6.63922	3.15346e-11	4.51228e-07	2.70316	6.21829	0.756091	1655	2431849	3.47161	0.210204	5.921	3.19981e-09	4.71876e-05	2.29933	5.24155	0.711949	49	67181	3.23923	0.25299	4.64578	3.38794e-06	0.042959	1.97284	5.31853	0.691285
ITPR3	17	23	23	0	24	9734	308	1097149	8.78284	0.212172	10.2407	0	0	5.79469	13.3119	0.886142	1270	2433997	4.72537	0.206294	7.52783	5.16e-14	7.60786e-10	3.15381	7.08006	0.788377	28	69064	6.08154	0.278385	6.48476	8.88761e-11	1.12695e-06	3.52409	10.4949	0.835568
KAT6A	15	23	23	0	23	8587	418	967310	6.19835	0.214448	8.50686	0	2.557e-13	4.07131	9.43665	0.838667	753	2146294	7.6345	0.211951	9.59032	0	0	5.03923	11.5664	0.869016	38	58563	4.12787	0.264438	5.36141	8.2575e-08	0.00104705	2.45828	6.93139	0.757744
LLGL2	12	23	23	0	23	6865	573	773399	4.52206	0.213003	7.08424	1.3981e-12	2.00048e-08	2.97868	6.86512	0.778862	952	1713988	6.03196	0.211364	8.50224	0	2.742e-13	3.98603	9.12799	0.834216	48	46889	3.27278	0.253926	4.66923	3.02332e-06	0.0383357	1.98962	5.38348	0.69445
NOTCH1	17	23	23	0	23	9735	544	1097046	4.76451	0.21312	7.32542	2.381e-13	3.40768e-09	3.13766	7.23484	0.790115	812	2435324	7.08586	0.211691	9.24983	0	3e-16	4.67948	10.7297	0.858874	35	67203	4.53641	0.26864	5.62886	1.814e-08	0.000230015	2.67943	7.68039	0.779561
OPLAH	15	23	23	0	25	8585	721	967661	3.9083	0.203726	6.69084	2.21888e-11	3.17499e-07	2.62163	5.82644	0.744134	1218	2147974	5.13548	0.202331	8.08661	6e-16	9.0471e-12	3.45425	7.63501	0.805276	47	59148	3.66473	0.24781	5.24092	1.59778e-07	0.00202598	2.25477	5.95638	0.727129
PHRF1	17	23	23	0	31	9727	413	1096797	8.46368	0.186502	11.4518	0	0	5.87226	12.1987	0.881848	1036	2433710	7.48672	0.182556	11.0275	0	0	5.23477	10.7075	0.86643	44	62840	4.55162	0.234743	6.45594	1.07549e-10	1.36372e-06	2.87309	7.2108	0.780298
PLEKHA7	10	23	22	1	24	5716	404	645334	6.70691	0.210519	9.0402	0	2.2e-15	4.4394	10.1326	0.8509	870	1431956	6.91082	0.207344	9.32307	0	2e-16	4.60293	10.3759	0.855299	49	37541	3.21683	0.249552	4.68197	2.84126e-06	0.0360271	1.97245	5.24629	0.689135
SBF1	21	23	23	0	26	12028	631	1354396	4.63977	0.200325	7.66086	1.85e-14	2.64269e-10	3.13311	6.87095	0.784472	1417	3006210	4.58595	0.198118	7.68733	1.5e-14	2.21561e-10	3.1102	6.76193	0.781943	55	81565	3.20569	0.238199	4.89056	1.0055e-06	0.0127497	2.00984	5.11305	0.688054
ABCA7	20	22	22	0	24	11456	629	1289768	4.29575	0.208194	7.00131	2.5359e-12	3.62861e-08	2.85641	6.46037	0.767212	2259	2854708	2.64743	0.205419	4.73952	2.14226e-06	0.0315918	1.76998	3.95986	0.622275	43	78686	3.8336	0.254995	5.26993	1.36478e-07	0.00173054	2.32569	6.31922	0.739149
CAPN15	16	22	22	0	22	9162	780	1031294	3.17483	0.216441	5.3375	9.42376e-08	0.00134845	2.07722	4.85242	0.685022	1106	2288882	4.96936	0.215565	7.43762	1.025e-13	1.51176e-09	3.25693	7.58217	0.798767	27	61317	5.45318	0.287432	5.90122	3.60824e-09	4.57524e-05	3.10444	9.57892	0.816621
CDK5RAP2	13	22	22	0	22	7440	396	838985	6.26482	0.219352	8.36531	1e-16	8.579e-13	4.07561	9.62997	0.840379	1407	1860842	3.9108	0.215175	6.33783	2.3303e-10	3.43649e-06	2.5651	5.96246	0.744298	36	52861	4.34193	0.270898	5.42019	5.95349e-08	0.000754903	2.55323	7.38373	0.769688
COL24A1	16	22	22	0	22	9162	873	1031465	2.83709	0.216125	4.82488	1.4009e-06	0.0200455	1.85739	4.33353	0.647526	1240	2287760	4.43018	0.215338	6.9121	4.7753e-12	7.04217e-08	2.90484	6.75649	0.774275	20	60183	7.22564	0.309161	6.39679	1.58678e-10	2.01203e-06	3.94197	13.2446	0.861604
DHX37	15	22	22	0	22	8588	422	955802	5.80211	0.218956	8.03003	1e-15	1.39443e-11	3.77752	8.91179	0.827649	1921	2109506	2.81309	0.214691	4.81756	1.45324e-06	0.021431	1.84687	4.28482	0.644519	14	58136	10.6377	0.342077	6.9119	4.7819e-12	6.06346e-08	5.44084	20.7984	0.905995
FLT4	18	22	22	0	23	10309	716	1123109	3.49961	0.212068	5.90685	3.48717e-09	4.98979e-05	2.30943	5.30318	0.714254	1924	2498266	2.89698	0.209989	5.06535	4.07658e-07	0.00601174	1.91955	4.37211	0.654812	43	69785	3.6208	0.258545	4.97668	6.46826e-07	0.00820175	2.18136	6.01011	0.723818
HK3	15	22	22	0	23	8587	561	967805	4.62074	0.213022	7.18497	6.722e-13	9.619e-09	3.04357	7.01519	0.783584	885	2148143	6.50139	0.211483	8.85185	0	1.27e-14	4.29525	9.84066	0.846187	35	59283	4.53679	0.268669	5.62856	1.81721e-08	0.000230422	2.67949	7.68147	0.77958
LIPE	18	22	22	0	22	10310	656	1161104	3.77686	0.216972	6.12473	9.08379e-10	1.2998e-05	2.46855	5.77858	0.73523	1827	2575666	3.00826	0.214707	5.12959	2.90374e-07	0.00428214	1.97493	4.58224	0.667582	42	73226	3.72032	0.263391	4.98806	6.09887e-07	0.00773337	2.22012	6.23423	0.731206
PIEZO2	15	22	21	1	23	8587	351	967215	7.38078	0.21551	9.27509	0	3e-16	4.83789	11.2603	0.864513	1430	2143130	4.0142	0.210463	6.60373	4.00941e-11	5.91268e-07	2.65735	6.06385	0.750884	45	59803	3.55956	0.256581	4.9483	7.48648e-07	0.00949285	2.15274	5.88576	0.719067
PLXNB3	11	22	15	7	31	6283	551	555130	4.97093	0.185024	8.66702	0	6.35e-14	3.45893	7.14387	0.79883	994	1170788	5.81148	0.182823	9.62591	0	0	4.0613	8.31588	0.827927	28	23572	4.15368	0.261101	5.4538	4.93047e-08	0.000625184	2.48988	6.92926	0.75925
RHBDF1	11	22	22	0	24	6290	695	709559	3.89551	0.208005	6.53747	6.25665e-11	8.95264e-07	2.59124	5.85627	0.743294	1494	1574834	4.02203	0.206145	6.7515	1.46326e-11	2.15786e-07	2.68516	6.02447	0.751369	39	43616	4.26719	0.259788	5.58516	2.33486e-08	0.00029606	2.56452	7.10031	0.765654
RHOT2	16	22	22	0	22	9162	510	1032434	4.86099	0.218003	7.25329	4.068e-13	5.82037e-09	3.17071	7.45234	0.79428	787	2291775	6.99245	0.216413	8.98665	0	3.8e-15	4.57525	10.6867	0.856989	40	62710	3.76452	0.265668	4.98975	6.04562e-07	0.00766585	2.23649	6.33652	0.734362
SLC26A1	20	22	22	0	24	11456	569	1290792	4.7525	0.208596	7.47221	7.89e-14	1.12841e-09	3.15763	7.15291	0.789584	869	2865650	6.90847	0.207135	9.33084	0	2e-16	4.60325	10.3681	0.85525	47	80735	3.59867	0.251084	5.10015	3.39376e-07	0.00430329	2.19996	5.88666	0.72212
WIZ	17	22	22	0	22	9736	589	1096639	4.20717	0.217384	6.60945	3.85749e-11	5.51968e-07	2.74757	6.44216	0.762311	1102	2433822	4.99056	0.215558	7.45762	8.81e-14	1.29915e-09	3.27087	7.6144	0.799622	27	48827	4.08638	0.287428	4.89743	9.70968e-07	0.0123119	2.32635	7.17797	0.755284
ZFR2	11	22	22	0	22	6292	714	709383	3.47389	0.21683	5.74309	9.29662e-09	0.000133025	2.27115	5.31357	0.712139	1057	1574838	5.20949	0.215778	7.64897	2.03e-14	2.98757e-10	3.41288	7.95186	0.808042	41	41289	3.52115	0.264628	4.75682	1.96666e-06	0.0249373	2.09618	5.9148	0.716002
ABI3BP	14	21	21	0	28	8008	1204	890968	2.58744	0.191496	4.96442	6.89084e-07	0.0098601	1.77773	3.76595	0.613517	1875	1974983	3.68295	0.190717	6.83586	8.1516e-12	1.20212e-07	2.53428	5.35227	0.728479	61	52737	3.02287	0.228586	4.83935	1.30267e-06	0.0165178	1.93127	4.73147	0.669189
ARFGEF3	13	21	21	0	22	7440	502	838742	4.94054	0.218133	7.32338	2.418e-13	3.45984e-09	3.22178	7.57623	0.797593	871	1861179	6.31858	0.216189	8.52725	0	2.21e-13	4.13615	9.65258	0.841737	39	49501	3.75318	0.266927	4.95492	7.23608e-07	0.00917536	2.22426	6.33304	0.733559
ARVCF	16	21	21	0	22	9162	806	1032003	3.07453	0.216345	5.19147	2.0864e-07	0.00298542	2.01197	4.69824	0.674747	1924	2290205	2.85826	0.214672	4.89218	9.97228e-07	0.0147061	1.87659	4.35345	0.650137	36	63552	4.23896	0.270845	5.33263	9.68015e-08	0.00122744	2.49293	7.20788	0.764093
EML6	20	21	21	0	22	11458	863	1290373	2.8709	0.216105	4.88016	1.06001e-06	0.0151677	1.8796	4.38501	0.651677	1281	2863585	4.29215	0.215227	6.7686	1.30035e-11	1.91763e-07	2.81494	6.54455	0.767016	45	78481	3.34862	0.26034	4.6422	3.44724e-06	0.043711	2.0103	5.57791	0.70137
GCN1	18	21	21	0	21	10311	412	1161812	5.74324	0.223929	7.80616	5.9e-15	8.43599e-11	3.70293	8.90777	0.825882	945	2578111	5.55633	0.22085	7.76518	8.2e-15	1.2023e-10	3.6041	8.56603	0.820025	19	69693	7.47058	0.3168	6.34777	2.18452e-10	2.76998e-06	4.01503	13.9001	0.866142
IL12RB1	14	21	21	0	28	8008	1228	902678	2.57021	0.191454	4.93062	8.19674e-07	0.0117287	1.76604	3.74057	0.610927	2561	2002721	2.73429	0.190342	5.28455	1.26015e-07	0.00185834	1.88288	3.9707	0.634275	62	56283	3.17409	0.228004	5.06579	4.06713e-07	0.00515712	2.0302	4.9625	0.684949
ITPRID1	11	21	21	0	21	6293	469	709759	5.0501	0.223409	7.24862	4.21e-13	6.02452e-09	3.25934	7.82473	0.801984	1021	1574855	5.14726	0.220812	7.42018	1.17e-13	1.72488e-09	3.33901	7.93479	0.805722	13	43537	11.1758	0.353163	6.83466	8.2202e-12	1.04233e-07	5.59318	22.3303	0.910521
KSR2	10	21	21	0	21	5719	778	644808	3.04334	0.221542	5.02368	5.06918e-07	0.00725349	1.97138	4.69819	0.671413	1374	1431100	3.82457	0.220278	6.08978	1.13063e-09	1.66734e-05	2.48358	5.88961	0.738533	41	39189	3.50978	0.268719	4.67237	2.97744e-06	0.037754	2.07272	5.94316	0.715082
MYCBPAP	13	21	21	0	21	7441	666	838707	3.55405	0.221937	5.71373	1.10528e-08	0.000158154	2.30042	5.49087	0.718631	1810	1860568	2.90105	0.219787	4.84592	1.26025e-06	0.0185849	1.88568	4.46315	0.655297	34	49637	4.12016	0.277823	5.09639	3.46183e-07	0.0043896	2.39016	7.10235	0.757291
PIWIL3	15	21	21	0	23	8587	677	967509	3.82783	0.212304	6.32254	2.57301e-10	3.68172e-06	2.52485	5.80322	0.738755	1256	2145548	4.57546	0.210693	7.21766	5.289e-13	7.79955e-09	3.02754	6.91481	0.781443	27	60747	6.02625	0.283986	6.32469	2.53739e-10	3.21742e-06	3.45393	10.5143	0.834059
PLD2	15	21	21	0	24	8586	462	967974	5.85655	0.209639	8.43144	0	4.886e-13	3.88323	8.83264	0.829251	2003	2146747	2.99585	0.205628	5.33599	9.50251e-08	0.00140134	2.0021	4.48285	0.666205	47	60905	3.62223	0.25115	5.12479	2.97874e-07	0.00377704	2.21408	5.92596	0.723927
REV3L	17	21	21	0	22	9736	474	1096950	5.22938	0.21833	7.57704	3.54e-14	5.05854e-10	3.40882	8.02226	0.808773	1782	2433179	3.08538	0.214753	5.24637	1.55122e-07	0.00228758	2.02538	4.70013	0.675891	41	68053	3.75064	0.264504	4.99776	5.7999e-07	0.00735428	2.23334	6.29877	0.733379
SLC4A3	9	21	20	1	22	5144	781	579951	3.17586	0.216636	5.33421	9.5964e-08	0.00137315	2.0771	4.85586	0.685125	1557	1286989	3.53515	0.215156	5.86903	4.38345e-09	6.46428e-05	2.3188	5.38955	0.717127	20	36574	7.82103	0.309316	6.64957	2.93954e-11	3.72734e-07	4.26549	14.3403	0.87214
SPEG	20	21	21	0	22	11458	429	1290305	5.77496	0.2188	8.0143	1.1e-15	1.58498e-11	3.76099	8.86739	0.826839	710	2863218	7.74301	0.216681	9.44611	0	1e-16	5.06369	11.84	0.870851	30	78106	4.99893	0.28087	5.72943	1.00771e-08	0.000127778	2.88267	8.66879	0.799957
TMC3	12	21	21	0	22	6866	273	774561	9.091	0.221956	9.9447	0	0	5.88409	14.0457	0.890001	1842	1717392	2.98744	0.214811	5.09479	3.49128e-07	0.00514859	1.96087	4.55144	0.665265	20	47457	7.60307	0.309227	6.56008	5.37795e-11	6.81925e-07	4.14734	13.9383	0.868474
TOGARAM2	13	21	21	0	21	7441	331	839031	7.15382	0.225335	8.7321	0	3.58e-14	4.5997	11.1262	0.860215	1188	1861472	4.42209	0.220444	6.74371	1.5439e-11	2.27679e-07	2.87066	6.81199	0.773863	38	50702	3.76556	0.272193	4.87117	1.10942e-06	0.0140674	2.20869	6.41985	0.734435
ACACB	18	20	20	0	23	10309	404	1161748	6.41567	0.214596	8.6616	0	6.66e-14	4.21283	9.77034	0.844132	581	2577614	9.89813	0.212831	10.7708	0	0	6.52211	15.0217	0.898971	27	72929	6.02626	0.283947	6.32556	2.52308e-10	3.19927e-06	3.4542	10.5135	0.83406
ANKAR	19	20	20	0	24	10882	578	1226230	4.67893	0.208541	7.39935	1.369e-13	1.95827e-09	3.10909	7.04143	0.786276	2227	2719919	2.69363	0.205446	4.82312	1.41327e-06	0.0208415	1.80077	4.02919	0.628754	45	73925	3.62311	0.252971	5.08885	3.60234e-07	0.00456776	2.20672	5.9486	0.723994
C6orf132	14	20	20	0	22	8014	536	896952	4.59386	0.217821	6.99987	2.562e-12	3.66598e-08	2.99754	7.0403	0.782318	947	1981287	5.74342	0.215953	8.0946	6e-16	8.4725e-12	3.76138	8.76988	0.825888	28	52514	5.14861	0.285154	5.74682	9.09365e-09	0.000115307	2.94417	9.00364	0.805773
CFAP65	18	20	20	0	20	10312	204	1161947	11.047	0.23452	10.2428	0	0	6.97614	17.4933	0.909477	759	2578252	6.58826	0.226749	8.31445	1e-16	1.3594e-12	4.22434	10.275	0.848215	30	69693	4.50562	0.288868	5.21112	1.87699e-07	0.00238003	2.55779	7.93678	0.778055
HERC2	15	20	20	0	20	8590	280	968280	8.05155	0.231709	9.00211	0	3.2e-15	5.11264	12.6798	0.8758	447	2148834	11.1926	0.22881	10.5557	0	0	7.14768	17.5267	0.910655	22	60022	6.35221	0.309172	5.97984	2.23356e-09	2.83215e-05	3.46539	11.6439	0.842574
KAT2B	10	20	20	0	21	5719	559	642877	4.22294	0.222675	6.4692	9.85225e-11	1.40976e-06	2.72942	6.53372	0.763198	1381	1424849	3.78856	0.22027	6.04707	1.47502e-09	2.17521e-05	2.46024	5.83407	0.736048	30	38223	4.67846	0.284874	5.41631	6.08407e-08	0.000771461	2.67678	8.17697	0.786254
LRP5	9	20	20	0	21	5145	650	577536	3.6266	0.222157	5.79904	6.66959e-09	9.54352e-05	2.34637	5.60536	0.72426	1666	1279770	3.13538	0.220033	5.19355	2.06319e-07	0.00304258	2.03702	4.82599	0.68106	38	36562	3.92718	0.272317	5.02326	5.08005e-07	0.0064415	2.30292	6.69701	0.745364
NLRX1	11	20	20	0	20	6294	470	709817	4.79901	0.228666	6.85897	6.936e-12	9.92468e-08	3.06555	7.5127	0.791624	1055	1575237	4.74457	0.226069	6.88727	5.6874e-12	8.38728e-08	3.04623	7.38977	0.789233	32	43334	4.30311	0.285363	5.11397	3.15457e-07	0.004	2.45967	7.52814	0.76761
SALL3	15	20	20	0	21	8589	685	966667	3.45035	0.221803	5.58368	2.35476e-08	0.000336942	2.23389	5.32924	0.710174	1075	2144717	4.87796	0.220604	7.18358	6.791e-13	1.00147e-08	3.1656	7.51658	0.794996	38	58997	3.79597	0.272155	4.9014	9.51539e-07	0.0120655	2.22669	6.47122	0.736563
TNRC6C	13	20	20	0	20	7442	271	838659	8.3168	0.232003	9.13037	0	1e-15	5.27802	13.1051	0.879762	1175	1859151	4.25223	0.225801	6.41027	1.45259e-10	2.14214e-06	2.73157	6.61946	0.764829	21	49597	6.34712	0.312688	5.91005	3.41999e-09	4.33655e-05	3.43883	11.715	0.842448
UGGT1	14	20	20	0	22	8014	394	903470	6.29493	0.219359	8.3869	0	7.142e-13	4.09514	9.67639	0.841142	1285	2003847	4.2809	0.215309	6.75383	1.43988e-11	2.12338e-07	2.80711	6.52844	0.766404	45	55237	3.3697	0.260422	4.66482	3.08882e-06	0.0391663	2.02262	5.61393	0.703237
ADAMTSL2	17	19	19	0	20	9738	320	1097482	7.04381	0.230713	8.46137	0	3.781e-13	4.48147	11.0712	0.858031	590	2435982	8.47974	0.227592	9.3926	0	1e-16	5.42816	13.2468	0.882072	8	68817	17.6671	0.41847	6.86239	6.7717e-12	8.58652e-08	7.7796	40.1213	0.943398
AP5B1	15	19	19	0	20	8590	577	967873	3.90552	0.227707	5.98309	2.18945e-09	3.13289e-05	2.49949	6.1025	0.743952	917	2148633	5.45544	0.226291	7.4975	6.5e-14	9.59237e-10	3.50112	8.50065	0.816697	27	59173	5.10266	0.295246	5.52001	3.38982e-08	0.000429829	2.86074	9.10155	0.804024
BAZ2B	14	19	19	0	20	8016	768	903058	2.93377	0.226777	4.74602	2.07457e-06	0.0296851	1.88101	4.57576	0.659142	1284	2004136	3.89435	0.225619	6.02575	1.68327e-09	2.48231e-05	2.50255	6.06018	0.743217	27	54294	5.01719	0.295263	5.46249	4.69514e-08	0.000595343	2.81273	8.94939	0.800685
CENPJ	19	19	19	0	25	10881	513	1226328	5.49238	0.205042	8.3074	1e-16	1.3998e-12	3.67473	8.2091	0.81793	1724	2720540	3.62568	0.201674	6.38675	1.69444e-10	2.49879e-06	2.44186	5.38341	0.724189	33	75899	5.28437	0.265345	6.27391	3.52081e-10	4.46438e-06	3.14143	8.88914	0.810763
HERC5	14	19	19	0	19	8017	453	903297	4.72579	0.234446	6.62427	3.48965e-11	4.99334e-07	2.98476	7.48236	0.788395	1054	2004140	4.50639	0.231745	6.49636	8.22851e-11	1.21346e-06	2.8613	7.09732	0.778093	25	54497	5.16624	0.304589	5.39134	6.99344e-08	0.000886768	2.84382	9.38525	0.806436
KIR2DL4	10	19	19	0	19	5721	624	643178	3.42317	0.233261	5.2755	1.32393e-07	0.00189442	2.16707	5.40734	0.707873	1596	1416978	2.94857	0.231157	4.67786	2.89882e-06	0.0427489	1.87433	4.63849	0.660853	7	21374	10.1407	0.442392	5.23645	1.63696e-07	0.00207567	4.26087	24.1346	0.901388
LAMB1	16	19	19	0	19	9165	408	1032478	5.24616	0.234931	7.05525	1.723e-12	2.46538e-08	3.31028	8.31418	0.809384	1426	2289092	3.32786	0.231176	5.20092	1.98302e-07	0.00292435	2.11536	5.23535	0.699506	29	61121	4.36932	0.295364	4.99251	5.95999e-07	0.00755727	2.44903	7.79529	0.771131
MSH6	13	19	19	0	20	7442	697	837595	3.22955	0.227091	5.16243	2.43759e-07	0.00348795	2.06937	5.04017	0.690359	1120	1857249	4.45648	0.225893	6.61534	3.70704e-11	5.46677e-07	2.86225	6.93868	0.775608	38	52706	3.72749	0.276531	4.75801	1.95508e-06	0.0247904	2.16785	6.40921	0.731723
NACAD	18	19	19	0	23	10309	609	1161213	4.25408	0.212646	6.80888	9.836e-12	1.40743e-07	2.80413	6.45377	0.764932	1377	2577339	4.17589	0.21048	6.7908	1.11517e-11	1.64454e-07	2.7643	6.30831	0.76053	22	71018	7.20207	0.298402	6.61646	3.67891e-11	4.66485e-07	4.01284	12.9259	0.861151
PFKL	15	19	19	0	19	8591	543	967771	3.94169	0.233646	5.87045	4.34607e-09	6.2188e-05	2.49344	6.23113	0.746302	784	2148374	6.06043	0.232431	7.75191	9.1e-15	1.33487e-10	3.84286	9.55768	0.834995	24	58272	5.36981	0.307298	5.46959	4.51079e-08	0.000571968	2.94023	9.80699	0.813774
SHROOM4	11	19	13	6	35	6279	941	526653	3.1197	0.172613	6.59125	4.36141e-11	6.24074e-07	2.22424	4.37566	0.679456	1593	1095897	3.8347	0.171346	7.84433	4.4e-15	6.41915e-11	2.74081	5.36518	0.739223	8	25138	17.5153	0.392136	7.30124	2.851e-13	3.61549e-09	8.1213	37.7756	0.942907
SLC12A3	12	19	19	0	19	6869	377	774535	5.68277	0.235438	7.3796	1.588e-13	2.2717e-09	3.58221	9.01506	0.824029	632	1719198	7.52435	0.233152	8.6559	0	7.21e-14	4.76437	11.8832	0.867098	31	48327	4.31209	0.291643	5.01099	5.41497e-07	0.00686618	2.43465	7.63731	0.768094
URB2	17	19	19	0	20	9738	335	1097550	6.72883	0.23041	8.27396	1e-16	1.8542e-12	4.28362	10.5698	0.851386	660	2435845	7.57994	0.227197	8.91521	0	7.2e-15	4.85593	11.832	0.868073	33	66969	4.16793	0.283585	5.03347	4.81677e-07	0.00610766	2.39071	7.26629	0.760073
WNK1	18	19	19	0	19	10313	566	1160456	3.77729	0.233444	5.69304	1.24794e-08	0.000178568	2.39039	5.96888	0.73526	970	2574528	4.88984	0.231862	6.84528	7.6325e-12	1.12556e-07	3.10406	7.70299	0.795494	32	72406	4.16863	0.289814	4.92587	8.3987e-07	0.0106495	2.3621	7.35679	0.760113
ZNF804A	12	19	19	0	19	6869	417	773708	5.13217	0.234897	6.96275	3.3369e-12	4.77473e-08	3.23857	8.13297	0.805151	721	1715973	6.58317	0.232733	8.09733	6e-16	8.2847e-12	4.17185	10.3882	0.848098	32	48616	4.20232	0.28991	4.95201	7.34499e-07	0.00931345	2.38075	7.41764	0.762036
BICRA	11	18	18	0	18	6296	339	708634	5.97627	0.24221	7.38119	1.569e-13	2.24489e-09	3.71755	9.60734	0.832671	559	1572233	8.04105	0.2398	8.69292	0	5.21e-14	5.02564	12.8657	0.875638	28	44688	4.5629	0.302409	5.01956	5.17909e-07	0.00656709	2.52247	8.25384	0.780841
CCDC157	9	18	18	0	18	5148	496	580371	4.09127	0.240349	5.8617	4.58139e-09	6.55551e-05	2.55428	6.55311	0.755577	1308	1286375	3.4387	0.237729	5.19538	2.04304e-07	0.00301287	2.15792	5.47965	0.709192	29	34775	4.19279	0.300435	4.77097	1.83344e-06	0.023248	2.32685	7.55507	0.761495
FBRS	15	18	18	0	18	8592	243	964733	8.31724	0.244516	8.66335	0	6.55e-14	5.15042	13.4312	0.879768	462	2139216	9.70043	0.240493	9.44796	0	1e-16	6.05451	15.5419	0.896912	11	53823	10.2507	0.382883	6.07847	1.21332e-09	1.53849e-05	4.8399	21.7105	0.902446
KIF18B	15	18	18	0	19	8591	629	967695	3.4025	0.233107	5.253	1.49646e-07	0.00214128	2.15463	5.37307	0.706098	890	2147602	5.33671	0.232104	7.21493	5.396e-13	7.95801e-09	3.38613	8.41093	0.812619	30	58240	4.29349	0.293425	4.96582	6.84102e-07	0.00867441	2.41569	7.63095	0.767089
OAS3	15	18	18	0	20	8590	434	967876	5.19238	0.228958	7.19431	6.278e-13	8.98258e-09	3.31493	8.13316	0.80741	1085	2145605	4.60423	0.225917	6.75901	1.38942e-11	2.04897e-07	2.95701	7.16905	0.782808	28	58753	4.8855	0.292998	5.41394	6.16544e-08	0.000781778	2.75109	8.67588	0.795313
RRP12	18	18	18	0	20	10312	588	1161066	3.82972	0.227593	5.89997	3.6357e-09	5.20232e-05	2.45152	5.98271	0.738884	1449	2575311	3.44706	0.225361	5.49129	3.99018e-08	0.000588431	2.21624	5.36141	0.709897	31	66003	4.12942	0.287002	4.94121	7.76399e-07	0.00984474	2.35282	7.24753	0.757835
SCARF1	11	18	18	0	18	6296	344	709004	5.89248	0.242121	7.32557	2.379e-13	3.40396e-09	3.66606	9.471	0.830292	1253	1571749	3.58624	0.237725	5.3722	7.77816e-08	0.00114704	2.25053	5.71473	0.721157	27	43464	4.60229	0.304589	5.01185	5.39099e-07	0.00683578	2.53339	8.36075	0.782717
SETD1A	18	18	18	0	19	10313	557	1157853	3.82972	0.233505	5.75058	8.89375e-09	0.000127261	2.42328	6.05244	0.738884	894	2568910	5.29395	0.232051	7.1819	6.875e-13	1.01383e-08	3.35934	8.34268	0.811105	11	71386	11.9561	0.379014	6.54657	5.88753e-11	7.46539e-07	5.68808	25.1311	0.916361
AOX1	11	17	17	0	17	6297	357	709867	5.36814	0.248566	6.76072	1.3731e-11	1.96477e-07	3.29792	8.73791	0.813716	871	1574771	4.88106	0.245216	6.46516	1.01192e-10	1.49227e-06	3.01844	7.89309	0.795127	25	42513	4.59089	0.314652	4.84368	1.27455e-06	0.0161613	2.47776	8.50617	0.782177
CDAN1	17	17	17	0	19	9739	479	1096617	4.46641	0.234143	6.39176	1.63984e-10	2.34645e-06	2.82262	7.06749	0.776107	1577	2432611	3.0094	0.231017	4.7691	1.85055e-06	0.0272901	1.91353	4.73288	0.667708	18	69048	7.48373	0.329096	6.11593	9.59928e-10	1.21719e-05	3.92632	14.2643	0.866377
CTU2	16	17	17	0	19	9165	649	1030594	3.29203	0.232986	5.11406	3.15304e-07	0.00451168	2.08517	5.1974	0.696236	1569	2285665	3.02003	0.231038	4.78392	1.71912e-06	0.0253519	1.9202	4.74979	0.668877	26	60567	4.8293	0.302024	5.21382	1.84991e-07	0.00234569	2.67175	8.72916	0.79293
FRYL	18	17	17	0	19	10313	159	1161337	13.4564	0.242938	10.7001	0	0	8.35867	21.6632	0.925686	839	2574027	5.65223	0.232209	7.45903	8.72e-14	1.28541e-09	3.58558	8.91004	0.823079	29	71251	4.52649	0.295339	5.11258	3.17785e-07	0.00402951	2.53725	8.07532	0.779078
HOXA10	12	17	17	0	17	6871	268	774016	7.14569	0.250403	7.85337	4e-15	5.79499e-11	4.37418	11.6732	0.860055	417	1717995	10.1933	0.247725	9.37221	0	1e-16	6.27259	16.5647	0.901896	10	45998	11.3807	0.398737	6.09906	1.06696e-09	1.35291e-05	5.20903	24.8645	0.912132
NCKAP5	16	17	17	0	19	9165	505	1032473	4.23846	0.233927	6.17372	6.67001e-10	9.54412e-06	2.6797	6.70396	0.764065	1341	2290623	3.54116	0.231272	5.46739	4.56711e-08	0.000673512	2.25052	5.57197	0.717607	34	63222	3.85488	0.28665	4.70727	2.51058e-06	0.0318342	2.19791	6.76102	0.740588
NCOA3	11	17	17	0	17	6297	556	701011	3.40381	0.246541	4.96833	6.75324e-07	0.00966321	2.09945	5.51855	0.706212	1223	1555422	3.4335	0.244542	5.04446	4.54811e-07	0.0067071	2.12608	5.54492	0.708752	22	43455	5.33252	0.323203	5.17887	2.23236e-07	0.00283063	2.8302	10.0473	0.812471
PRX	13	17	17	0	18	7444	555	838515	3.65329	0.239777	5.40348	6.53619e-08	0.000935263	2.2834	5.84502	0.726274	1079	1860673	4.1698	0.237944	6.00086	1.96275e-09	2.89447e-05	2.61561	6.64747	0.76018	23	52835	5.55469	0.31494	5.44435	5.19944e-08	0.000659289	2.99625	10.2977	0.819972
SNX19	11	17	17	0	17	6297	435	709716	4.40464	0.247553	5.98925	2.10807e-09	3.01644e-05	2.71137	7.15537	0.772967	873	1574568	4.86925	0.245211	6.45542	1.07918e-10	1.59146e-06	3.01117	7.87391	0.79463	16	41310	6.97028	0.348578	5.57022	2.54416e-08	0.0003226	3.51994	13.8028	0.856534
SORCS2	15	17	17	0	18	8592	502	965479	4.02919	0.240135	5.80324	6.50438e-09	9.30712e-05	2.51658	6.45097	0.751811	855	2141656	5.24761	0.238416	6.95329	3.5686e-12	5.26259e-08	3.28866	8.37347	0.809437	11	57227	10.899	0.382882	6.23866	4.41327e-10	5.59603e-06	5.14601	23.0835	0.908248
USF3	14	17	17	0	17	8019	213	901121	8.96876	0.252278	8.69575	0	4.93e-14	5.47002	14.7054	0.888502	302	1997476	14.0218	0.24952	10.5828	0	0	8.59821	22.8664	0.928682	28	55428	4.19662	0.307702	4.66126	3.14276e-06	0.0398502	2.29604	7.67046	0.761713
ZBED9	12	17	17	0	19	6869	304	774485	7.04692	0.236787	8.2462	2e-16	2.3396e-12	4.4304	11.2087	0.858094	544	1718549	8.73822	0.233701	9.27557	0	3e-16	5.52705	13.8151	0.88556	30	47088	4.34159	0.293482	5.00283	5.64945e-07	0.0071635	2.44249	7.71731	0.76967
CNTNAP2	14	16	16	0	16	8020	427	903161	4.21971	0.254888	5.64863	1.61728e-08	0.000231416	2.56046	6.95421	0.763017	917	2003587	4.35898	0.25242	5.8325	5.46039e-09	8.05243e-05	2.65779	7.14905	0.770588	21	55968	5.31699	0.332057	5.032	4.85397e-07	0.00615483	2.77341	10.1934	0.811924
DMXL2	13	16	16	0	23	7439	294	809575	8.51379	0.21683	9.87726	0	0	5.56613	13.0224	0.882544	651	1786512	8.48473	0.212484	10.0632	0	0	5.59459	12.8679	0.882141	42	51320	3.7779	0.259695	5.11818	3.08492e-07	0.00391168	2.27088	6.28504	0.735303
DOCK3	12	16	16	0	16	6872	361	773825	4.99083	0.255767	6.28541	3.26996e-10	4.67899e-06	3.02314	8.23922	0.799632	523	1716873	7.64317	0.254083	8.00452	1.2e-15	1.76867e-11	4.64508	12.5763	0.869164	13	48875	8.75347	0.373616	5.80663	6.37436e-09	8.08268e-05	4.20874	18.2058	0.88576
GIGYF1	9	16	16	0	16	5150	395	580681	4.56723	0.255397	5.94725	2.72691e-09	3.90194e-05	2.76857	7.53445	0.781049	1017	1288550	3.93634	0.252345	5.43007	5.63333e-08	0.000830748	2.40045	6.45496	0.745957	21	35597	5.26632	0.332177	5.00135	5.69308e-07	0.00721883	2.74633	10.0986	0.810114
IRAK3	11	16	16	0	16	6298	336	709880	5.36739	0.256196	6.55881	5.4238e-11	7.76091e-07	3.24851	8.86832	0.81369	528	1575129	7.57878	0.254074	7.97152	1.6e-15	2.31132e-11	4.60604	12.4701	0.868053	22	43703	5.04668	0.328841	4.92254	8.54289e-07	0.0108324	2.64906	9.61437	0.80185
ITIH1	11	16	16	0	16	6298	364	709794	4.95391	0.255749	6.25683	3.92873e-10	5.62162e-06	3.00089	8.17798	0.798139	502	1575594	7.97366	0.254266	8.16523	3e-16	4.7312e-12	4.8442	13.1248	0.874587	17	44582	6.66236	0.348575	5.44064	5.30889e-08	0.000673167	3.36445	13.1929	0.849903
KIDINS220	11	16	16	0	17	6297	219	709909	8.75132	0.252091	8.60484	0	1.094e-13	5.33936	14.3436	0.885732	359	1575337	11.8466	0.248533	9.94655	0	0	7.27845	19.2819	0.915588	24	43544	4.89815	0.317288	5.00761	5.51089e-07	0.00698781	2.62997	9.1225	0.795841
ADAMTS20	13	15	15	0	15	7447	98	839110	17.2466	0.2775	10.2617	0	0	10.0113	29.7109	0.942017	490	1861344	7.65139	0.262378	7.75555	8.8e-15	1.29714e-10	4.57509	12.7962	0.869305	10	51044	10.2815	0.408437	5.70552	1.15992e-08	0.000147077	4.61728	22.8941	0.902738
ALG13	3	15	12	3	18	1704	394	121358	3.25368	0.242258	4.86997	1.11615e-06	0.0159709	2.02377	5.23105	0.692656	672	242139	3.80626	0.240072	5.56769	2.58141e-08	0.00038068	2.37763	6.09329	0.737275	0	6846	inf	inf					inf
ALK	14	15	15	0	15	8021	91	903845	18.5744	0.278893	10.4764	0	0	10.7527	32.0859	0.946163	203	2005661	18.4767	0.267802	10.8905	0	0	10.9312	31.2307	0.945878	13	54801	7.8833	0.379121	5.44614	5.14741e-08	0.000652692	3.74968	16.5738	0.87315
ATP11A	10	15	15	0	15	5725	56	645589	30.2053	0.291033	11.7101	0	0	17.0747	53.4338	0.966893	130	1432378	28.8689	0.27301	12.3174	0	0	16.9059	49.297	0.965361	20	38354	5.02454	0.341859	4.72223	2.33278e-06	0.0295796	2.57099	9.81957	0.800977
CBARP	9	15	14	1	16	5150	530	576383	3.37869	0.254131	4.79078	1.66133e-06	0.023772	2.05318	5.55993	0.704027	1005	1280377	3.95808	0.252369	5.45138	4.99792e-08	0.000737043	2.41359	6.4909	0.747352	24	34974	4.52738	0.323094	4.67401	2.95372e-06	0.0374532	2.40339	8.52844	0.779122
ENAM	14	15	15	0	16	8020	490	903228	3.67745	0.254296	5.12088	3.04119e-07	0.00435164	2.23401	6.05352	0.728073	840	2003838	4.75914	0.252618	6.17561	6.59083e-10	9.7195e-06	2.90066	7.80839	0.789878	8	57017	14.2187	0.433177	6.12812	8.89258e-10	1.12758e-05	6.0832	33.2344	0.92967
OR8G1	2	15	8	7	22	1126	192	115176	11.7205	0.227068	10.8397	0	0	7.51037	18.2906	0.914679	347	245857	13.8432	0.221875	11.8436	0	0	8.96135	21.3846	0.927763	16	7844	9.5786	0.330106	6.84486	7.6551e-12	9.70661e-08	5.01545	18.2934	0.895601
TRIM65	12	15	14	1	17	6871	194	774084	9.87223	0.253229	9.04211	0	2.2e-15	6.00983	16.2169	0.898706	693	1716899	6.12972	0.24579	7.37682	1.621e-13	2.39062e-09	3.78634	9.92341	0.83686	23	47131	5.07	0.320107	5.07124	3.95228e-07	0.00501149	2.70724	9.49486	0.802761
AARS2	14	14	14	0	16	8020	307	903531	5.87152	0.256677	6.89626	5.3388e-12	7.63927e-08	3.55028	9.71043	0.829686	639	2005065	6.25998	0.253358	7.23948	4.504e-13	6.64227e-09	3.80988	10.2857	0.840255	8	56907	14.1913	0.433177	6.12366	9.14515e-10	1.15961e-05	6.07147	33.1703	0.929534
CCP110	11	14	14	0	14	6300	219	710077	7.20525	0.275962	7.1561	8.301e-13	1.18774e-08	4.19513	12.3752	0.861212	853	1575243	4.1038	0.269741	5.23433	1.65588e-07	0.00244192	2.41868	6.96297	0.756323	14	43344	6.88	0.378205	5.0994	3.40729e-07	0.00432044	3.27834	14.4385	0.854651
HCLS1	11	14	14	0	15	6299	160	695310	10.3485	0.270327	8.6445	0	7.73e-14	6.09215	17.5786	0.903368	375	1545439	9.81387	0.263615	8.66339	0	6.75e-14	5.85392	16.4526	0.898103	21	44406	5.03549	0.33833	4.77792	1.7712e-06	0.0224588	2.59448	9.77314	0.80141
ICE1	14	14	14	0	17	8019	381	903525	5.02741	0.248141	6.50801	7.61545e-11	1.0897e-06	3.09116	8.17647	0.80109	927	2004552	4.58423	0.245005	6.21465	5.14376e-10	7.5855e-06	2.83605	7.41001	0.781861	15	55363	7.82451	0.354447	5.80414	6.46988e-09	8.2038e-05	3.90612	15.6736	0.872196
MAN2A2	7	14	14	0	14	4004	93	451907	16.9903	0.287112	9.86598	0	0	9.67844	29.826	0.941143	353	1002693	9.93178	0.272969	8.41025	0	6.033e-13	5.81663	16.9583	0.899313	19	27707	5.09882	0.352627	4.61964	3.84414e-06	0.0487437	2.55451	10.1773	0.803876
MRTFA	11	14	14	0	14	6300	349	701569	4.46717	0.272863	5.48538	4.12587e-08	0.00059037	2.61678	7.62602	0.776145	868	1558018	3.98878	0.269704	5.12965	2.90277e-07	0.00428071	2.35106	6.76732	0.749297	8	40179	11.1608	0.44341	5.44059	5.31044e-08	0.000673363	4.68014	26.6155	0.910401
OR6C76	8	14	14	0	14	4578	251	506546	6.17159	0.275015	6.61767	3.64893e-11	5.22126e-07	3.59998	10.5802	0.837967	518	1116378	6.59073	0.271253	6.95167	3.6098e-12	5.3234e-08	3.87292	11.2158	0.848272	15	31663	6.45525	0.371948	5.01386	5.33496e-07	0.00676473	3.1139	13.382	0.845087
PLEKHG4	12	14	14	0	15	6873	196	774451	8.62348	0.268171	8.03402	9e-16	1.34973e-11	5.09813	14.5866	0.884038	928	1717709	4.03968	0.260558	5.35837	8.39766e-08	0.0012384	2.42413	6.7319	0.752455	15	48495	7.05587	0.365376	5.34754	8.91598e-08	0.00113055	3.44776	14.4399	0.858274
SCN11A	12	14	14	0	14	6874	206	773515	7.64751	0.276459	7.3587	1.857e-13	2.65736e-09	4.44829	13.1476	0.869238	305	1711819	11.4308	0.273593	8.90486	0	7.9e-15	6.68635	19.5418	0.912517	15	47493	6.44847	0.371836	5.01255	5.37146e-07	0.00681102	3.11131	13.365	0.844925
SRRM5	10	14	14	0	20	5720	515	638741	4.33662	0.228294	6.42634	1.30709e-10	1.87032e-06	2.7722	6.7839	0.769406	945	1410803	5.21998	0.226349	7.30065	2.864e-13	4.22323e-09	3.34963	8.13468	0.808428	27	38791	5.02344	0.29536	5.4649	4.63159e-08	0.000587286	2.81569	8.96225	0.800933
STARD8	8	14	13	1	15	4577	86	403931	15.3929	0.280206	9.75675	0	0	8.88797	26.6585	0.935035	394	848638	7.05889	0.263485	7.41707	1.197e-13	1.76576e-09	4.21166	11.831	0.858335	3	17085	18.664	0.632674	4.62575	3.73242e-06	0.0473271	5.40083	64.4982	0.946421
STOX2	8	14	14	0	15	4577	350	516171	4.83321	0.264091	5.96578	2.43465e-09	3.48374e-05	2.88029	8.11026	0.793098	655	1145541	5.73165	0.261558	6.67539	2.46576e-11	3.63626e-07	3.43271	9.57023	0.82553	21	31357	4.89357	0.338432	4.692	2.70549e-06	0.0343056	2.52085	9.49958	0.79565
ANKRD17	10	13	13	0	14	5726	123	643951	12.8004	0.282374	9.02874	0	2.5e-15	7.35975	22.2631	0.921878	216	1427918	16.1632	0.276104	10.0786	0	0	9.40809	27.7684	0.938131	17	39015	5.61125	0.361182	4.77536	1.79388e-06	0.0227464	2.76449	11.3895	0.821786
ANO9	12	13	13	0	13	6875	241	773207	6.06666	0.28499	6.32587	2.51816e-10	3.60323e-06	3.47025	10.6057	0.835165	415	1712843	7.80441	0.28192	7.2882	3.141e-13	4.63221e-09	4.49123	13.5617	0.871867	14	47174	6.37155	0.385381	4.80523	1.54573e-06	0.0195999	2.99366	13.5609	0.843052
CDC42BPB	12	13	13	0	13	6875	92	774735	15.9234	0.296546	9.33343	0	1e-16	8.90453	28.4748	0.937199	612	1718716	5.31035	0.280541	5.95157	2.6558e-09	3.91651e-05	3.06424	9.20289	0.811689	11	47066	8.09068	0.409877	5.10084	3.38158e-07	0.00428784	3.62319	18.0667	0.876401
EMILIN1	11	13	13	0	13	6301	126	709700	11.6209	0.291581	8.41206	0	5.764e-13	6.56204	20.5796	0.913948	398	1574950	8.16427	0.282126	7.44266	9.87e-14	1.45515e-09	4.69642	14.1928	0.877515	7	43565	12.8403	0.469001	5.4426	5.25082e-08	0.000665804	5.12097	32.1955	0.92212
ENPEP	12	13	13	0	15	6873	314	762720	5.30128	0.264572	6.30433	2.89442e-10	4.14163e-06	3.15626	8.90407	0.811366	537	1653765	6.72116	0.262059	7.27035	3.586e-13	5.28766e-09	4.02138	11.2335	0.851216	13	46972	7.88571	0.379152	5.4465	5.13718e-08	0.000651395	3.75059	16.5799	0.873188
GLG1	8	13	13	0	13	4579	96	516431	15.2726	0.295906	9.21261	0	5e-16	8.55134	27.2768	0.934523	145	1145895	22.4362	0.289895	10.7304	0	0	12.7112	39.6016	0.955429	7	31504	12.7773	0.469074	5.43128	5.59504e-08	0.000709451	5.09515	32.0423	0.921736
ITGA2B	6	13	13	0	14	3430	307	387101	5.14659	0.273825	5.98315	2.18863e-09	3.13171e-05	3.00909	8.80246	0.805697	479	859253	7.32183	0.271678	7.32801	2.336e-13	3.44479e-09	4.29895	12.4703	0.863422	9	24383	11.058	0.427636	5.61964	1.91355e-08	0.000242638	4.78264	25.5676	0.909568
KIRREL2	8	13	13	0	13	4579	204	515900	7.17973	0.286436	6.88204	5.9001e-12	8.44246e-08	4.09533	12.5871	0.860719	321	1144005	10.118	0.283298	8.16921	3e-16	4.5778e-12	5.80694	17.6296	0.901166	15	31653	5.99096	0.379262	4.72035	2.35434e-06	0.029853	2.8488	12.5988	0.833082
MCPH1	13	13	13	0	13	7449	105	839249	13.9491	0.294249	8.95642	0	4.8e-15	7.83569	24.8323	0.928311	778	1861416	4.17551	0.279899	5.10626	3.28592e-07	0.00484574	2.41243	7.22709	0.760508	11	51421	8.15818	0.409861	5.1213	3.03433e-07	0.00384753	3.65353	18.2169	0.877424
MED15	9	13	13	0	15	5151	488	578328	3.45107	0.26251	4.71861	2.37458e-06	0.0339778	2.06301	5.77308	0.710235	951	1282253	3.92639	0.260601	5.24832	1.53494e-07	0.00226358	2.35594	6.54367	0.745313	4	29151	21.2223	0.562934	5.42702	5.73038e-08	0.000726612	7.04067	63.9694	0.95288
MICAL1	10	13	13	0	13	5727	138	642482	10.5681	0.290423	8.11864	5e-16	6.7455e-12	5.98115	18.6729	0.905376	240	1424468	13.4728	0.28507	9.12292	0	1.1e-15	7.7055	23.5567	0.925776	13	38057	6.64519	0.392488	4.82535	1.39758e-06	0.0177213	3.07903	14.3417	0.849515
TENM3	16	13	13	0	17	9167	264	1032780	7.2548	0.250443	7.91265	2.5e-15	3.60545e-11	4.44063	11.8524	0.86216	1123	2290988	3.78325	0.244588	5.44009	5.32544e-08	0.000785342	2.34243	6.1103	0.735677	17	63291	6.90422	0.343179	5.6301	1.80105e-08	0.000228373	3.52367	13.528	0.855161
TUBGCP6	10	13	13	0	13	5727	107	645476	13.6934	0.294015	8.90061	0	7.9e-15	7.69558	24.366	0.926972	367	1432328	8.85916	0.28253	7.72114	1.15e-14	1.7003e-10	5.09212	15.413	0.887122	11	39063	8.061	0.409918	5.09136	3.55503e-07	0.00450778	3.60961	18.0019	0.875946
ADCY4	9	12	12	0	13	5153	111	580877	13.2021	0.293476	8.79249	0	2.09e-14	7.42734	23.4669	0.924255	293	1289013	11.0987	0.28378	8.48133	0	3.283e-13	6.36377	19.3567	0.9099	10	32514	8.20264	0.420889	5.00002	5.7324e-07	0.00726869	3.59489	18.7164	0.878088
ARID1A	12	12	12	0	12	6876	334	774178	4.0452	0.294065	4.75246	2.00958e-06	0.0287551	2.27314	7.19868	0.752793	654	1717730	4.58377	0.291562	5.22195	1.77052e-07	0.00261099	2.58845	8.11718	0.781839	13	48815	6.55323	0.400528	4.6937	2.68302e-06	0.0340207	2.98895	14.3678	0.847403
C2orf78	9	12	11	1	13	5153	351	580721	4.17392	0.282786	5.05278	4.35429e-07	0.00623055	2.3979	7.26534	0.760417	481	1288783	6.75955	0.281419	6.79042	1.11807e-11	1.64881e-07	3.89376	11.7346	0.852061	15	35588	5.98543	0.379225	4.71838	2.37733e-06	0.0301446	2.84638	12.5863	0.832928
DENND4B	11	12	12	0	13	6301	145	620503	8.82896	0.289793	7.51584	5.65e-14	8.09119e-10	5.00303	15.5807	0.886736	214	1389451	13.3956	0.285929	9.07543	0	1.7e-15	7.64849	23.4612	0.925349	7	43311	12.7654	0.469001	5.43013	5.63126e-08	0.000714043	5.09111	32.0078	0.921663
DMD	11	12	12	0	12	6302	20	553306	52.6791	0.365368	10.8499	0	0	25.7413	107.807	0.981017	110	1155310	19.999	0.304276	9.84529	0	0	11.0155	36.3089	0.949998	0	24926	inf	inf					inf
EFCAB8	11	12	12	0	12	6302	27	710115	50.0804	0.347175	11.2728	0	0	25.3598	98.8984	0.980032	102	1575754	29.4165	0.305445	11.0709	0	0	16.1656	53.5292	0.966005	6	41148	13.0587	0.500183	5.13703	2.79112e-07	0.00353915	4.89932	34.8068	0.923423
ENDOG	4	12	12	0	12	2284	137	258064	9.89674	0.301785	7.59549	3.07e-14	4.38773e-10	5.47781	17.8804	0.898957	424	572383	7.09261	0.293482	6.67522	2.46864e-11	3.6405e-07	3.99015	12.6073	0.859008	5	15595	16.387	0.532762	5.24904	1.52891e-07	0.00193865	5.76772	46.5582	0.938976
EPHA8	10	12	12	0	12	5728	136	645407	9.94198	0.301434	7.61947	2.55e-14	3.6448e-10	5.50665	17.9498	0.899416	231	1432568	12.9922	0.296374	8.6524	0	7.44e-14	7.2678	23.2252	0.923031	12	39510	6.8977	0.408493	4.72759	2.27201e-06	0.0288091	3.09733	15.361	0.855024
FAM13B	6	12	12	0	12	3432	242	387124	5.59331	0.296242	5.81136	6.19674e-09	8.86692e-05	3.1297	9.99621	0.821215	358	859096	8.39059	0.293971	7.23578	4.629e-13	6.82599e-09	4.71584	14.9288	0.880819	12	22942	6.68473	0.408658	4.64894	3.33653e-06	0.0423072	3.00073	14.8916	0.850405
FRMD4A	8	12	12	0	12	4580	57	514940	23.67	0.317958	9.95164	0	0	12.6925	44.1417	0.957752	144	1142021	20.7791	0.300827	10.0854	0	0	11.5228	37.4711	0.951875	7	28912	10.8217	0.475861	5.00473	5.59404e-07	0.00709325	4.25829	27.5015	0.907593
LAMB3	10	12	12	0	12	5728	187	645509	7.23168	0.298089	6.63718	3.19739e-11	4.57514e-07	4.03181	12.9711	0.861719	271	1432639	11.0751	0.295294	8.14339	4e-16	5.6683e-12	6.20849	19.7563	0.909707	10	39514	8.27807	0.428408	4.93364	8.07107e-07	0.0102341	3.57488	19.1689	0.879199
NLRP9	11	12	12	0	13	6301	124	710084	11.8147	0.291801	8.46243	0	3.747e-13	6.66862	20.9319	0.91536	497	1574834	6.53751	0.281237	6.67605	2.45462e-11	3.61983e-07	3.7672	11.345	0.847037	14	41937	6.18021	0.385401	4.72586	2.29145e-06	0.0290556	2.90364	13.1542	0.838193
RYR2	12	12	12	0	12	6876	134	774556	10.0877	0.301567	7.66436	1.8e-14	2.57165e-10	5.58591	18.2177	0.90087	212	1717357	14.1374	0.296979	8.91924	0	6.9e-15	7.89908	25.3025	0.929266	9	48063	9.31995	0.441147	5.0599	4.19487e-07	0.00531909	3.92556	22.1272	0.892703
SELENOO	10	12	12	0	12	5728	239	645225	5.65577	0.296131	5.85104	4.88494e-09	6.98986e-05	3.16534	10.1056	0.823189	433	1432033	6.92857	0.292947	6.60751	3.90828e-11	5.76354e-07	3.90195	12.3028	0.85567	6	37129	12.964	0.500201	5.12229	3.01841e-07	0.00382734	4.86363	34.5558	0.922864
VCL	10	12	12	0	12	5728	153	645518	8.83884	0.300076	7.26202	3.814e-13	5.45678e-09	4.90869	15.9157	0.886863	200	1432124	15.0013	0.297504	9.10286	0	1.3e-15	8.37314	26.8763	0.933339	13	40544	6.53373	0.400569	4.68578	2.78897e-06	0.0353641	2.97982	14.3263	0.846948
ASTN2	7	11	11	0	11	4007	208	451693	5.96147	0.309788	5.76303	8.26171e-09	0.000118217	3.2483	10.9408	0.832256	309	1002367	8.90516	0.307239	7.11703	1.1028e-12	1.62625e-08	4.87657	16.2618	0.887706	9	28253	8.61778	0.449783	4.78859	1.67959e-06	0.0212972	3.56888	20.8094	0.883961
CHRNA10	10	11	11	0	12	5728	240	645298	5.63284	0.296102	5.83791	5.28605e-09	7.5638e-05	3.15269	10.0641	0.82247	444	1432262	6.75799	0.29285	6.5246	6.81837e-11	1.0055e-06	3.80662	11.9977	0.852027	9	36704	8.54376	0.441187	4.86234	1.16008e-06	0.0147098	3.59835	20.286	0.882956
DIS3L	11	11	11	0	12	6302	13	710151	104.018	0.40052	11.5963	0	0	47.4439	228.055	0.990386	45	1575348	66.6602	0.325138	12.9164	0	0	35.2455	126.075	0.984999	3	43480	27.5976	0.645638	5.13868	2.76671e-07	0.00350819	7.78562	97.8249	0.963765
DKC1	2	11	8	3	14	1134	230	99892	5.36189	0.27689	6.06492	1.32023e-09	1.88911e-05	3.11619	9.22596	0.813499	428	208033	6.00072	0.273225	6.55827	5.44366e-11	8.02777e-07	3.51261	10.2513	0.833353	0	4336	inf	inf					inf
ESYT1	11	11	11	0	11	6303	82	710103	15.1131	0.321348	8.45054	0	4.149e-13	8.05038	28.372	0.933832	259	1575494	10.616	0.308106	7.66738	1.76e-14	2.58884e-10	5.8036	19.419	0.905803	3	43570	25.3461	0.651478	4.96199	6.97762e-07	0.00884762	7.06907	90.8785	0.960546
FCHSD1	6	11	11	0	11	3433	199	387177	6.23412	0.310207	5.89942	3.64787e-09	5.21973e-05	3.39408	11.4506	0.839593	393	859189	7.00511	0.30618	6.35783	2.0462e-10	3.01753e-06	3.84405	12.7656	0.857247	7	23527	10.7693	0.483839	4.91217	9.00733e-07	0.0114213	4.17192	27.7997	0.907143
FKBP15	11	11	11	0	12	6302	97	709869	13.9351	0.306272	8.60153	0	1.126e-13	7.64549	25.3988	0.928239	152	1573688	19.7141	0.300119	9.93384	0	0	10.9474	35.5013	0.949275	5	41385	15.7607	0.532462	5.17881	2.23309e-07	0.00283155	5.55053	44.7525	0.936551
IFT122	9	11	11	0	11	5155	64	581011	19.3717	0.326695	9.07211	0	1.7e-15	10.2113	36.75	0.948378	119	1289402	23.1209	0.315448	9.95645	0	0	12.4592	42.9062	0.956749	9	36427	8.63664	0.449713	4.7942	1.63324e-06	0.0207095	3.57719	20.852	0.884214
KDM3A	10	11	11	0	12	5728	260	645418	5.20051	0.29556	5.57842	2.42714e-08	0.000347299	2.9138	9.28179	0.807711	406	1432258	7.39049	0.293209	6.82173	8.995e-12	1.3265e-07	4.15996	13.1298	0.864691	6	39502	13.7926	0.5002	5.24617	1.55296e-07	0.00196915	5.17449	36.7642	0.927497
KIF1B	10	11	11	0	12	5728	41	645641	32.9902	0.328481	10.6436	0	0	17.3291	62.805	0.969688	67	1432443	44.79	0.313742	12.1182	0	0	24.2169	82.8406	0.977674	7	40663	12.1697	0.475804	5.25205	1.50414e-07	0.00190725	4.78924	30.9238	0.917829
NIPBL	10	11	11	0	12	5728	247	644359	5.46524	0.295902	5.73976	9.48091e-09	0.000135662	3.06008	9.76082	0.817025	546	1426482	5.47333	0.29213	5.81894	5.92231e-09	8.73363e-05	3.08735	9.70327	0.817296	6	40573	14.1666	0.500199	5.29966	1.16021e-07	0.00147115	5.31479	37.7609	0.929411
NOS2	10	11	11	0	11	5729	158	645559	7.845	0.312113	6.59978	4.11759e-11	5.89186e-07	4.25517	14.4633	0.87253	228	1432690	12.0651	0.308983	8.05973	8e-16	1.12758e-11	6.58446	22.1077	0.917116	8	35778	8.58697	0.464878	4.6254	3.7388e-06	0.047408	3.45245	21.3576	0.883544
PHC2	9	11	11	0	11	5155	29	581103	42.7582	0.354383	10.5975	0	0	21.3482	85.6399	0.976613	100	1289522	27.5165	0.317968	10.4249	0	0	14.7548	51.316	0.963658	5	35392	15.1042	0.539566	5.03178	4.8595e-07	0.00616185	5.2458	43.4897	0.933793
PKN3	10	11	11	0	12	5728	220	645350	6.14541	0.29674	6.11883	9.42632e-10	1.34881e-05	3.43527	10.9936	0.837277	372	1432256	8.06596	0.293593	7.11071	1.1545e-12	1.70256e-08	4.53675	14.3406	0.876022	12	40321	7.03928	0.408492	4.77734	1.77632e-06	0.0225237	3.16091	15.6763	0.85794
RAVER1	9	11	11	0	11	5155	200	580480	6.19329	0.310008	5.882	4.05334e-09	5.79992e-05	3.37316	11.3712	0.838535	387	1288046	7.10206	0.306085	6.40471	1.50651e-10	2.22165e-06	3.89798	12.9398	0.859196	7	34811	10.6116	0.483724	4.88285	1.04564e-06	0.0132587	4.11176	27.3865	0.905764
RBM23	8	11	11	0	15	4577	57	514653	29.5903	0.29057	11.6579	0	0	16.7422	52.2984	0.966205	115	1142936	32.5712	0.274921	12.6706	0	0	19.0028	55.828	0.969298	8	31508	12.9075	0.438083	5.83863	5.26313e-09	6.67365e-05	5.46937	30.4611	0.922525
SPTBN2	11	11	11	0	11	6303	179	710113	6.92341	0.310895	6.22367	4.85663e-10	6.94935e-06	3.76427	12.7338	0.855562	285	1576169	9.65169	0.307534	7.37198	1.681e-13	2.47924e-09	5.28232	17.6352	0.896391	10	44625	7.78796	0.437139	4.69549	2.65972e-06	0.0337252	3.30616	18.3452	0.871597
STAT6	9	11	11	0	11	5155	13	580967	95.3613	0.409912	11.1187	0	0	42.702	212.959	0.989514	595	1288483	4.62089	0.304606	5.02482	5.03908e-07	0.00743113	2.54355	8.39482	0.783592	4	34978	18.6595	0.584065	5.01032	5.43388e-07	0.00689016	5.93927	58.6226	0.946408
ZNF418	11	11	11	0	14	6300	151	709760	10.4453	0.279663	8.38923	0	7.002e-13	6.03766	18.0707	0.904263	874	1574190	4.00252	0.269689	5.14268	2.70848e-07	0.0039942	2.35923	6.79043	0.750157	15	40335	5.97556	0.371859	4.80741	1.52897e-06	0.0193873	2.88301	12.3854	0.832652
ZNF423	10	11	11	0	11	5729	102	645598	12.1528	0.31763	7.86309	3.7e-15	5.3624e-11	6.52084	22.649	0.917714	159	1432617	17.3	0.312048	9.13549	0	1e-15	9.38483	31.8909	0.942197	8	39598	9.5038	0.464875	4.84365	1.27477e-06	0.0161641	3.82109	23.6378	0.894779
ZSCAN29	10	11	11	0	12	5728	107	645537	12.6391	0.304722	8.32496	1e-16	1.2071e-12	6.95555	22.9668	0.92088	187	1432319	16.0464	0.298088	9.31096	0	2e-16	8.94621	28.7815	0.937681	8	39476	10.3376	0.456654	5.11501	3.13725e-07	0.00397804	4.22386	25.3008	0.903266
ANKS1B	9	10	10	0	10	5156	26	580823	43.3269	0.372367	10.1211	0	0	20.883	89.8924	0.97692	68	1288383	36.7471	0.33897	10.6324	0	0	18.9098	71.4102	0.972787	4	34854	16.8997	0.591796	4.77749	1.77501e-06	0.0225071	5.29825	53.9047	0.940827
ASCC3	9	10	10	0	11	5155	88	580490	14.0759	0.320107	8.26119	1e-16	2.0638e-12	7.51615	26.3607	0.928957	173	1287703	15.883	0.311262	8.88399	0	9.5e-15	8.62942	29.2338	0.93704	5	36589	15.6151	0.539565	5.09343	3.51639e-07	0.00445878	5.42322	44.9605	0.935959
ASTE1	9	10	10	0	10	5156	118	578278	9.50477	0.329652	6.83083	8.4426e-12	1.20805e-07	4.98123	18.1362	0.89479	308	1280214	8.06156	0.321623	6.48929	8.62409e-11	1.27179e-06	4.29188	15.1422	0.875954	3	34843	22.5259	0.65845	4.7303	2.24189e-06	0.0284272	6.19723	81.8776	0.955607
CCDC185	8	10	10	0	12	4580	171	516337	7.91139	0.299001	6.91738	4.6007e-12	6.58309e-08	4.40289	14.2157	0.8736	395	1145875	7.60074	0.293401	6.91288	4.7492e-12	7.00365e-08	4.27669	13.5084	0.868434	10	31678	8.29991	0.428466	4.93912	7.84766e-07	0.00995083	3.5839	19.2217	0.879517
CHD3	9	10	10	0	10	5156	94	580783	11.9832	0.332917	7.45983	8.66e-14	1.23966e-09	6.24005	23.0122	0.91655	136	1288619	18.3769	0.327945	8.87679	0	1.01e-14	9.66319	34.9482	0.945584	6	34024	10.9982	0.516614	4.64124	3.46321e-06	0.0439135	3.99549	30.2741	0.909076
DACT1	9	10	10	0	10	5156	52	580822	21.6634	0.345581	8.89986	0	8e-15	11.0043	42.6473	0.953839	80	1288958	31.249	0.3357	10.2532	0	0	16.1839	60.3378	0.967999	6	35280	11.4042	0.516613	4.71142	2.45996e-06	0.0311923	4.143	31.3917	0.912313
GALNT18	7	10	10	0	10	4008	213	451811	5.29236	0.323955	5.14351	2.69648e-07	0.00385839	2.80475	9.98631	0.811048	315	1002663	7.94176	0.321598	6.44325	1.16941e-10	1.72453e-06	4.22831	14.9165	0.874083	3	26385	21.9436	0.658499	4.69018	2.72969e-06	0.0346125	6.03646	79.7689	0.954429
TRIL	11	10	10	0	11	6303	253	709934	4.89714	0.308256	5.15368	2.55425e-07	0.00365488	2.67639	8.96057	0.795799	358	1575829	7.68195	0.306369	6.65497	2.83358e-11	4.17868e-07	4.21391	14.0042	0.869825	5	44457	15.5173	0.539528	5.08214	3.73212e-07	0.00473233	5.38965	44.6756	0.935556
TRPS1	8	10	10	0	10	4582	10	516504	112.725	0.44746	10.5595	0	0	46.8957	270.959	0.991129	212	1145758	11.7951	0.323938	7.61776	2.58e-14	3.80645e-10	6.25115	22.2558	0.915219	0	28096	inf	inf					inf
USP24	9	10	10	0	10	5156	25	580954	45.0701	0.374427	10.1708	0	0	21.6357	93.8875	0.977812	44	1288795	56.8091	0.350602	11.5222	0	0	28.5746	112.942	0.982397	5	36528	14.1691	0.547925	4.83838	1.30904e-06	0.0165986	4.84106	41.4711	0.929424
ZNF786	9	10	10	0	10	5156	114	580848	9.882	0.330102	6.93941	3.9375e-12	5.63419e-08	5.17435	18.8727	0.898806	210	1288942	11.9042	0.32397	7.64544	2.08e-14	3.07084e-10	6.30859	22.4631	0.915996	4	35630	17.276	0.591796	4.8147	1.47422e-06	0.0186931	5.41622	55.1048	0.942116
SLC39A6	8	9	9	0	11	4581	190	516345	6.52557	0.310471	6.04155	1.52639e-09	2.18411e-05	3.55091	11.9922	0.846757	242	1145083	11.362	0.308643	7.87406	3.4e-15	5.06295e-11	6.20486	20.8054	0.911987	7	31531	10.8161	0.483752	4.92202	8.56548e-07	0.010861	4.19077	27.9158	0.907546
TOMM20L	2	9	9	0	18	1130	176	128990	11.6745	0.249259	9.85884	0	0	7.16249	19.0288	0.914343	348	286368	13.1081	0.243552	10.5654	0	0	8.13249	21.1278	0.923711	0	7892	inf	inf					inf
DPP3	7	8	8	0	8	4010	42	451911	21.4659	0.386084	7.94248	2e-15	2.8358e-11	10.0718	45.75	0.953414	53	1002796	37.747	0.379629	9.56435	0	0	17.9364	79.4382	0.973508	0	27790	inf	inf					inf
FANCE	6	8	8	0	8	3436	126	387256	7.1559	0.365007	5.39151	6.98696e-08	0.000999764	3.49916	14.6341	0.860255	190	859331	10.5304	0.361324	6.51565	7.23756e-11	1.06732e-06	5.18654	21.3801	0.905037	0	24318	inf	inf					inf
L1TD1	8	8	8	0	8	4584	17	515321	52.9023	0.429003	9.25039	0	3e-16	22.8192	122.645	0.981097	340	1142340	5.86357	0.357995	4.94074	7.78274e-07	0.0114772	2.9069	11.8275	0.829455	0	29904	inf	inf					inf
MEX3C	6	8	8	0	10	3434	167	386111	6.7328	0.326009	5.8495	4.93042e-09	7.05494e-05	3.55378	12.7556	0.851473	258	856998	9.67297	0.322751	7.03122	2.0473e-12	3.01919e-08	5.13841	18.2092	0.896619	6	23636	11.4716	0.516721	4.72184	2.33723e-06	0.0296361	4.16659	31.5838	0.912828
OR10Q1	2	8	8	0	8	1140	151	128973	5.99387	0.364016	4.91939	8.6813e-07	0.0124221	2.93664	12.2339	0.833163	249	286285	8.06834	0.360412	5.79323	6.90465e-09	0.000101823	3.98103	16.3521	0.876059	0	7892	inf	inf					inf
POU3F3	8	8	8	0	8	4584	23	482248	36.5922	0.410729	8.76449	0	2.68e-14	16.3594	81.8479	0.972672	56	1054613	32.8663	0.378254	9.23307	0	4e-16	15.6594	68.9806	0.969574	0	30424	inf	inf					inf
RAB5B	2	8	8	0	8	1140	165	128947	5.48419	0.363243	4.68521	2.79677e-06	0.0400189	2.691	11.1766	0.817658	325	286132	6.17829	0.359107	5.07103	3.95665e-07	0.00583487	3.05626	12.4895	0.838143	0	3680	inf	inf					inf
RBKS	8	8	8	0	12	4580	310	515993	4.36112	0.294583	4.99936	5.75212e-07	0.0082307	2.44818	7.76877	0.770701	401	1145119	7.48207	0.293337	6.86076	6.8497e-12	1.01013e-07	4.21045	13.2958	0.866347	6	27693	12.093	0.500254	4.98272	6.26964e-07	0.00794991	4.53638	32.2374	0.917308
WDR7	8	8	8	0	8	4584	5	516477	180.271	0.570281	9.10861	0	1.2e-15	58.9513	551.263	0.994453	18	1145756	111.087	0.425176	11.0785	0	0	48.2779	255.612	0.990998	0	31600	inf	inf					inf
ALDH2	7	7	7	0	7	4011	6	452022	131.478	0.556575	8.76583	0	2.65e-14	44.166	391.399	0.992394	10	1002802	175.009	0.493059	10.4751	0	0	66.5825	460.003	0.994286	0	12201	inf	inf					inf
CASP14	7	7	7	0	7	4011	26	451856	30.33	0.426111	8.00763	1.2e-15	1.67327e-11	13.1571	69.9173	0.967029	88	1002166	19.8748	0.393028	7.6062	2.82e-14	4.16256e-10	9.1992	42.9393	0.949685	0	27734	inf	inf					inf
CNOT1	7	7	7	0	7	4011	16	448104	48.877	0.453441	8.57732	0	1.39e-13	20.0968	118.872	0.97954	25	989189	69.0533	0.427911	9.89665	0	0	29.8497	159.746	0.985518	0	24682	inf	inf					inf
METTL18	6	7	7	0	7	3437	37	387373	21.3229	0.412526	7.41718	1.196e-13	1.71188e-09	9.49942	47.8625	0.953102	53	859574	33.0313	0.402514	8.68904	0	5.39e-14	15.0072	72.703	0.969726	0	22596	inf	inf					inf
PRMT9	7	7	7	0	7	4011	45	451855	17.5239	0.406609	7.04256	1.8874e-12	2.70067e-08	7.89804	38.8816	0.942935	122	1002196	14.3363	0.388978	6.84562	7.6146e-12	1.12293e-07	6.68857	30.7286	0.930247	0	28511	inf	inf					inf
SREBF2	7	7	7	0	7	4011	11	451894	71.6951	0.483754	8.83181	0	1.47e-14	27.7786	185.041	0.986052	34	1002745	51.4703	0.415354	9.4883	0	0	22.8034	116.175	0.980571	0	25284	inf	inf					inf
TLE6	6	7	7	0	7	3437	44	387345	17.9293	0.407281	7.08709	1.3696e-12	1.95981e-08	8.0701	39.8335	0.944225	90	859415	19.4482	0.39276	7.55615	4.15e-14	6.12254e-10	9.00648	41.9955	0.948581	0	23646	inf	inf					inf
ATP11C	5	6	6	0	6	2864	6	252492	88.1606	0.577656	7.75403	8.9e-15	1.27383e-10	28.4161	273.518	0.988657	29	528545	38.1823	0.448888	8.11421	5e-16	7.2106e-12	15.8402	92.0372	0.97381	0	17540	inf	inf					inf
DNAI7	4	6	6	0	6	2290	30	258186	22.549	0.447706	6.95924	3.4212e-12	4.89546e-08	9.37632	54.2278	0.955652	50	572744	30.0128	0.432556	7.864	3.7e-15	5.48679e-11	12.856	70.0658	0.966681	0	15664	inf	inf					inf
ERBB4	5	6	6	0	6	2864	9	322586	75.0899	0.52738	8.18894	3e-16	3.771e-12	26.7095	211.104	0.986683	16	715548	93.6908	0.47908	9.47651	0	0	36.635	239.606	0.989327	0	20360	inf	inf					inf
FIGLA	4	6	6	0	6	2290	31	258245	21.8266	0.446503	6.90505	5.0185e-12	7.18098e-08	9.09734	52.367	0.954184	45	572934	33.3586	0.435118	8.06062	8e-16	1.11946e-11	14.2177	78.2686	0.970023	0	16212	inf	inf					inf
GNPAT	5	6	6	0	6	2864	20	322831	33.8161	0.465853	7.55804	4.09e-14	5.85488e-10	13.5701	84.2685	0.970428	23	716150	65.2311	0.458798	9.10627	0	1.3e-15	26.541	160.321	0.98467	0	20210	inf	inf					inf
HLA-B	11	6	6	0	13	6301	8	352950	91.0242	0.449538	10.035	0	0	37.714	219.691	0.989014	32	654162	42.1764	0.32914	11.3686	0	0	22.1258	80.3969	0.97629	0	33894	inf	inf					inf
ILDR2	6	6	6	0	6	3438	13	387263	51.9886	0.493845	8.00053	1.2e-15	1.77267e-11	19.7487	136.86	0.980765	41	859261	36.5752	0.437434	8.22836	2e-16	2.7988e-12	15.518	86.2062	0.972659	0	23748	inf	inf					inf
KRT5	6	6	6	0	6	3438	30	387104	22.5191	0.447542	6.95883	3.4311e-12	4.90957e-08	9.36692	54.1386	0.955593	49	858286	30.569	0.432859	7.90093	2.8e-15	4.08253e-11	13.0865	71.4066	0.967287	0	24102	inf	inf					inf
OR2D3	4	6	6	0	6	2290	10	258244	67.6622	0.516824	8.15466	4e-16	5.0103e-12	24.5706	186.327	0.985221	59	572813	25.4376	0.429015	7.54339	4.58e-14	6.75294e-10	10.9721	58.9742	0.960688	0	15776	inf	inf					inf
SLC9A7	2	6	6	0	6	1142	54	100477	9.77593	0.431359	5.28544	1.25403e-07	0.0017944	4.19737	22.7687	0.897708	90	210899	12.3117	0.42268	5.9396	2.85721e-09	4.21353e-05	5.37681	28.1909	0.918776	0	4226	inf	inf					inf
SOX5	6	6	6	0	6	3438	6	387368	112.672	0.577604	8.17945	3e-16	4.0801e-12	36.3204	349.53	0.991125	9	859413	166.65	0.527323	9.70163	0	0	59.2841	468.459	0.993999	0	24438	inf	inf					inf
ST6GALNAC6	6	6	6	0	6	3438	9	387357	75.1129	0.527325	8.19039	3e-16	3.7259e-12	26.7206	211.146	0.986687	38	859468	39.4722	0.43963	8.36066	1e-16	9.197e-13	16.6752	93.4355	0.974666	0	22770	inf	inf					inf
TMEM214	5	6	6	0	6	2864	9	322741	75.1259	0.52738	8.18985	3e-16	3.7426e-12	26.7223	211.205	0.986689	23	715930	65.211	0.458798	9.1056	0	1.3e-15	26.5329	160.272	0.984665	0	15620	inf	inf					inf
VWA1	4	6	6	0	6	2290	58	255294	11.5326	0.429358	5.69496	1.23398e-08	0.000176571	4.97108	26.755	0.91329	89	565472	16.647	0.422304	6.65925	2.75224e-11	4.05873e-07	7.27552	38.0899	0.939929	0	15588	inf	inf					inf
ZNF426	6	6	6	0	6	3438	31	387330	21.8054	0.446339	6.90543	5.0052e-12	7.16197e-08	9.09146	52.2993	0.95414	61	859232	24.5825	0.428196	7.47796	7.55e-14	1.11319e-09	10.6203	56.9002	0.959321	0	23736	inf	inf					inf
ZNF496	5	6	6	0	6	2864	26	322829	26.0122	0.4533	7.18855	6.548e-13	9.36995e-09	10.6985	63.2461	0.961557	190	716267	7.89768	0.415067	4.97888	6.39519e-07	0.00943098	3.50096	17.8161	0.873381	0	16075	inf	inf					inf
ABCF1	4	5	5	0	5	2291	5	254939	111.278	0.632804	7.44628	9.6e-14	1.37374e-09	32.1927	384.649	0.991014	22	562407	55.7921	0.495876	8.11016	5e-16	7.455e-12	21.1094	147.459	0.982076	0	15180	inf	inf					inf
ABCF3	5	5	5	0	5	2865	14	322804	40.2398	0.521326	7.08742	1.3663e-12	1.95506e-08	14.4842	111.794	0.975149	35	716168	35.7102	0.478458	7.47284	7.85e-14	1.15742e-09	13.9804	91.2145	0.971997	0	15950	inf	inf					inf
ANKDD1A	4	5	5	0	5	2291	43	258188	13.1043	0.472965	5.44001	5.32767e-08	0.000762336	5.18581	33.1138	0.923689	116	572754	10.7759	0.45723	5.19939	1.99942e-07	0.00294855	4.39798	26.4032	0.907201	0	15668	inf	inf					inf
ASB18	4	5	5	0	5	2291	7	255281	79.5913	0.585916	7.47019	8.01e-14	1.14584e-09	25.242	250.962	0.987436	13	564957	94.8455	0.526651	8.64377	0	8.02e-14	33.7849	266.263	0.989457	0	15132	inf	inf					inf
ATIC	4	5	5	0	5	2291	17	258213	33.1493	0.50918	6.87581	6.164e-12	8.82004e-08	12.2194	89.9283	0.969833	25	572893	50.0125	0.490345	7.97861	1.5e-15	2.18238e-11	19.1288	130.758	0.980005	0	14588	inf	inf					inf
AVPR1A	5	5	5	0	5	2865	7	322819	80.4834	0.585841	7.49018	6.88e-14	9.84172e-10	25.5287	253.737	0.987575	25	716391	50.0098	0.490255	7.97996	1.5e-15	2.15865e-11	19.1312	130.728	0.980004	0	20210	inf	inf					inf
CCDC14	3	5	5	0	5	1717	23	193413	24.4882	0.49403	6.47368	9.5645e-11	1.36858e-06	9.29888	64.4888	0.959164	67	428873	18.6403	0.464231	6.30145	2.94869e-10	4.34843e-06	7.50399	46.3036	0.946353	0	12201	inf	inf					inf
CDR2	5	5	5	0	5	2865	11	322791	51.2123	0.539686	7.29309	3.029e-13	4.33462e-09	17.7821	147.491	0.980473	23	715841	54.3168	0.49379	8.09014	6e-16	8.7883e-12	20.6353	142.974	0.981589	0	19810	inf	inf					inf
DAPK3	7	5	5	0	7	4011	5	451734	157.673	0.585755	8.63932	0	8.09e-14	50.0211	497.007	0.993658	13	1002216	134.544	0.469074	10.4501	0	0	53.6512	337.402	0.992567	0	27503	inf	inf					inf
DCTPP1	5	5	5	0	5	2865	2	322871	281.737	0.83687	6.74056	1.57778e-11	2.25764e-07	54.6369	1452.79	0.996451	6	716533	208.416	0.605819	8.81374	0	1.78e-14	63.5692	683.304	0.995202	0	16256	inf	inf					inf
DHRSX	5	5	5	0	5	2865	7	322701	80.454	0.585841	7.48955	6.91e-14	9.88863e-10	25.5194	253.644	0.987571	18	715696	69.3907	0.505872	8.38109	1e-16	7.733e-13	25.7451	187.029	0.985589	0	10035	inf	inf					inf
EPS15	5	5	5	0	5	2865	51	322741	11.0441	0.468999	5.12132	3.03402e-07	0.00434138	4.40463	27.6917	0.909454	94	716033	13.2938	0.459335	5.63271	1.774e-08	0.000261612	5.40327	32.7073	0.924777	0	19745	inf	inf					inf
FAM227B	4	5	5	0	5	2291	32	258148	17.6061	0.481342	5.95885	2.54018e-09	3.63474e-05	6.85389	45.2262	0.943202	63	572859	19.845	0.465093	6.42443	1.32367e-10	1.95202e-06	7.97549	49.3795	0.94961	0	10948	inf	inf					inf
GPI	5	5	5	0	5	2865	4	322667	140.78	0.671083	7.37196	1.681e-13	2.40587e-09	37.7835	524.538	0.992897	16	715275	78.0187	0.512689	8.49822	0	2.839e-13	28.562	213.112	0.987183	0	17255	inf	inf					inf
GRM8	5	5	5	0	5	2865	16	322731	35.2019	0.512691	6.9459	3.7606e-12	5.38104e-08	12.8871	96.1563	0.971592	19	715928	65.7599	0.502973	8.32253	1e-16	1.2698e-12	24.537	176.238	0.984793	0	20358	inf	inf					inf
HEXA	3	5	5	0	5	1717	34	193664	16.5871	0.479582	5.85639	4.73027e-09	6.76855e-05	6.47949	42.4618	0.939712	107	429728	11.6953	0.458182	5.36726	7.99396e-08	0.00117887	4.76428	28.7092	0.914495	0	12120	inf	inf					inf
HPS3	6	5	5	0	6	3438	5	387312	135.187	0.605772	8.09985	6e-16	7.8741e-12	41.2375	443.18	0.992603	78	859166	19.2233	0.424004	6.97193	3.1263e-12	4.61038e-08	8.37353	44.1313	0.94798	0	24300	inf	inf					inf
ITIH6	5	5	5	0	5	2865	2	251979	219.877	0.836871	6.44432	1.16116e-10	1.66151e-06	42.6404	1133.81	0.995452	10	526550	91.8935	0.548043	8.24868	2e-16	2.3618e-12	31.3893	269.022	0.989118	0	11426	inf	inf					inf
KCNMB2	4	5	5	0	5	2291	17	258111	33.1362	0.50918	6.87503	6.1976e-12	8.86818e-08	12.2146	89.8928	0.969822	18	572526	69.4173	0.505958	8.38041	1e-16	7.778e-13	25.7506	187.132	0.985594	0	15660	inf	inf					inf
MATK	5	5	5	0	5	2865	1	322786	563.326	1.09561	5.78115	7.41927e-09	0.000106162	65.7903	4823.46	0.998225	19	716358	65.7994	0.502973	8.32373	1e-16	1.257e-12	24.5518	176.344	0.984802	0	19670	inf	inf					inf
MEPCE	5	5	5	0	5	2865	11	322348	51.142	0.539686	7.29054	3.087e-13	4.41729e-09	17.7577	147.288	0.980447	43	715016	29.0197	0.47287	7.12241	1.0606e-12	1.56404e-08	11.4862	73.3176	0.965541	0	19375	inf	inf					inf
MOGS	5	5	5	0	5	2865	1	322829	563.401	1.09561	5.78127	7.41391e-09	0.000106086	65.799	4824.1	0.998225	2	716426	625.154	0.836869	7.69295	1.44e-14	2.12028e-10	121.235	3223.62	0.9984	0	20200	inf	inf					inf
MTHFD1L	5	5	5	0	5	2865	8	322251	70.2991	0.570396	7.45579	8.93e-14	1.2782e-09	22.9836	215.021	0.985775	14	713997	89.0049	0.521324	8.61017	0	1.076e-13	32.0371	247.271	0.988765	0	14330	inf	inf					inf
MYCN	4	5	5	0	5	2291	9	258271	62.6294	0.558168	7.41217	1.243e-13	1.77792e-09	20.9728	187.025	0.984033	20	573036	62.5312	0.500438	8.26409	1e-16	2.0758e-12	23.4485	166.755	0.984008	0	13552	inf	inf					inf
NALF2	4	5	4	1	6	2290	57	196673	9.04036	0.429712	5.12366	2.99656e-07	0.00428778	3.8941	20.9876	0.889385	75	411161	14.3637	0.424781	6.27312	3.53881e-10	5.21868e-06	6.2472	33.0254	0.93038	0	8096	inf	inf					inf
OR5AU1	3	5	5	0	5	1717	16	193696	35.2533	0.512921	6.94564	3.7676e-12	5.39101e-08	12.9001	96.3401	0.971634	53	429661	23.6075	0.468458	6.74888	1.48993e-11	2.19721e-07	9.4252	59.1302	0.957641	0	11862	inf	inf					inf
PIDD1	5	5	5	0	5	2865	1	318099	555.147	1.09561	5.7678	8.03144e-09	0.000114922	64.8349	4753.42	0.998199	3	705785	410.579	0.730537	8.23719	2e-16	2.6e-12	98.0734	1718.87	0.997564	0	16120	inf	inf					inf
PTK6	4	5	5	0	5	2291	24	258224	23.4817	0.492044	6.41452	1.4127e-10	2.02143e-06	8.95147	61.598	0.957414	42	573212	29.7859	0.473548	7.16725	7.652e-13	1.12846e-08	11.7739	75.3534	0.966427	0	15128	inf	inf					inf
RSBN1L	3	5	5	0	5	1717	4	193658	140.986	0.671258	7.37221	1.678e-13	2.40131e-09	37.8258	525.487	0.992907	10	429651	125.117	0.548256	8.80838	0	1.87e-14	42.7199	366.438	0.992007	0	11883	inf	inf					inf
SLC44A1	4	5	5	0	5	2291	5	258207	112.705	0.632804	7.46641	8.24e-14	1.17921e-09	32.6054	389.58	0.991127	7	572677	178.549	0.585914	8.84918	0	1.3e-14	56.6261	562.985	0.994399	0	15844	inf	inf					inf
SLC6A19	5	5	5	0	5	2865	8	322812	70.4215	0.570396	7.45884	8.73e-14	1.24896e-09	23.0236	215.395	0.9858	20	716456	62.518	0.50035	8.26512	1e-16	2.0581e-12	23.4476	166.691	0.984005	0	18390	inf	inf					inf
SMG9	4	5	5	0	5	2291	1	258285	563.695	1.09565	5.78153	7.40233e-09	0.00010592	65.8281	4827	0.998226	14	573029	89.3292	0.521408	8.61576	0	1.025e-13	32.1486	248.213	0.988805	0	7784	inf	inf					inf
SOX21	4	5	5	0	5	2291	30	238524	17.3522	0.483502	5.90219	3.58697e-09	5.13259e-05	6.72652	44.7632	0.942371	61	512631	18.3409	0.465652	6.24744	4.17244e-10	6.1531e-06	7.3629	45.6868	0.945477	0	13984	inf	inf					inf
TBL1XR1	5	5	5	0	5	2865	28	322632	20.1092	0.485867	6.17696	6.5349e-10	9.35079e-06	7.7592	52.1162	0.950272	40	715460	31.2155	0.474711	7.24844	4.216e-13	6.2171e-09	12.3109	79.1503	0.967965	0	20370	inf	inf					inf
TEKT3	6	5	5	0	6	3438	25	387330	27.0387	0.454929	7.24788	4.233e-13	6.05743e-09	11.0852	65.9523	0.963016	59	859208	25.4151	0.428845	7.54432	4.55e-14	6.70467e-10	10.9661	58.9022	0.960653	0	23550	inf	inf					inf
TPST2	5	5	5	0	5	2865	26	322818	21.6685	0.488686	6.29415	3.09085e-10	4.4227e-06	8.31481	56.4687	0.95385	42	716479	29.7714	0.473455	7.16762	7.631e-13	1.12537e-08	11.7703	75.3031	0.966411	0	18890	inf	inf					inf
ZBTB17	4	5	5	0	5	2291	10	258206	56.3522	0.548124	7.3553	1.905e-13	2.72575e-09	19.2459	165	0.982254	13	573123	96.2165	0.526651	8.67102	0	6.32e-14	34.2732	270.112	0.989607	0	12248	inf	inf					inf
ZCCHC3	5	5	5	0	5	2865	2	322376	281.305	0.83687	6.73873	1.59781e-11	2.28631e-07	54.5531	1450.56	0.996445	10	715214	124.819	0.548042	8.80747	0	1.89e-14	42.6362	365.413	0.991988	0	18410	inf	inf					inf
ZNF429	5	5	5	0	5	2865	3	321515	187.036	0.730538	7.16089	8.015e-13	1.14693e-08	44.6765	783.018	0.994653	8	711708	155.259	0.570395	8.84492	0	1.35e-14	50.7607	474.884	0.993559	0	17170	inf	inf					inf
ACACA	4	4	4	0	4	2292	15	258181	30.0385	0.563122	6.04217	1.52057e-09	2.17578e-05	9.96183	90.577	0.966709	69	572545	14.4812	0.514714	5.19289	2.07055e-07	0.00305344	5.28047	39.7136	0.930945	0	9072	inf	inf					inf
ACOT4	3	4	4	0	4	1718	8	193676	56.3667	0.612852	6.57888	4.74001e-11	6.78249e-07	16.9571	187.367	0.982259	8	429711	125.061	0.612849	7.87927	3.3e-15	4.85624e-11	37.6232	415.711	0.992004	0	11757	inf	inf					inf
ADAM7	4	4	4	0	4	2292	16	258134	28.156	0.559411	5.96657	2.423e-09	3.46707e-05	9.40569	84.285	0.964484	18	572700	55.5265	0.553167	7.26157	3.826e-13	5.64256e-09	18.7774	164.197	0.981991	0	16272	inf	inf					inf
ADRA2B	4	4	4	0	4	2292	3	250748	145.869	0.764051	6.52143	6.9639e-11	9.96465e-07	32.6278	652.131	0.993145	9	559141	108.424	0.60129	7.79333	6.5e-15	9.62498e-11	33.3654	352.332	0.990777	0	16004	inf	inf					inf
AEBP2	3	4	4	0	4	1718	2	193440	225.192	0.866364	6.25251	4.03902e-10	5.77944e-06	41.2182	1230.32	0.995559	4	429256	249.858	0.70752	7.80316	6e-15	8.90347e-11	62.4367	999.876	0.995998	0	9584	inf	inf					inf
ARHGAP26	4	4	4	0	4	2292	33	258148	13.6521	0.529852	4.93325	8.08707e-07	0.0115718	4.8326	38.5673	0.926751	60	572454	16.6508	0.516822	5.44183	5.27352e-08	0.000777687	6.04654	45.8524	0.939943	0	15608	inf	inf					inf
ASB5	2	4	4	0	4	1144	6	129120	75.2448	0.64618	6.6866	2.28417e-11	3.26842e-07	21.2049	267.003	0.98671	32	286434	31.2974	0.531157	6.48309	8.98652e-11	1.32524e-06	11.0504	88.6418	0.968048	0	6696	inf	inf					inf
ATAD3B	2	4	4	0	4	1144	10	129052	45.1231	0.592353	6.43095	1.26806e-10	1.81446e-06	14.1312	144.085	0.977838	21	286347	47.6768	0.546348	7.07322	1.5137e-12	2.23232e-08	16.3398	139.113	0.979025	0	7920	inf	inf					inf
BAZ1A	4	4	4	0	4	2292	2	258010	225.14	0.86628	6.25286	4.03015e-10	5.76673e-06	41.2154	1229.83	0.995558	4	572100	249.607	0.707416	7.80288	6.1e-15	8.9231e-11	62.3867	998.671	0.995994	0	13080	inf	inf					inf
BCKDHA	4	4	4	0	4	2292	1	258217	450.64	1.11823	5.46459	4.63985e-08	0.000663916	50.3469	4033.55	0.997781	2	572962	499.967	0.866278	7.17384	7.292e-13	1.07539e-08	91.5272	2731.07	0.998	0	15912	inf	inf					inf
CAVIN1	4	4	4	0	4	2292	3	258293	150.258	0.764051	6.56023	5.37232e-11	7.68726e-07	33.6096	671.753	0.993345	9	573333	111.176	0.60129	7.83501	4.7e-15	6.91331e-11	34.2123	361.275	0.991005	0	16296	inf	inf					inf
CCDC3	5	4	4	0	5	2865	19	322693	29.6402	0.502975	6.73817	1.6039e-11	2.29502e-07	11.0596	79.4369	0.966262	50	716202	24.9983	0.469415	6.85706	7.029e-12	1.03657e-07	9.96178	62.7314	0.959997	0	19064	inf	inf					inf
CCND2	3	4	4	0	4	1718	3	193685	150.318	0.764147	6.55994	5.38312e-11	7.70271e-07	33.6168	672.151	0.993347	21	429624	47.6328	0.54608	7.07501	1.4944e-12	2.20378e-08	16.3333	138.912	0.979006	0	7314	inf	inf					inf
CCT4	4	4	4	0	4	2292	2	258190	225.297	0.86628	6.25366	4.00941e-10	5.73707e-06	41.2442	1230.68	0.995561	5	572444	199.806	0.671147	7.89298	3e-15	4.35127e-11	53.6187	744.561	0.994995	0	15680	inf	inf					inf
CEP295NL	4	4	4	0	4	2292	4	258268	112.682	0.707418	6.67862	2.41209e-11	3.45146e-07	28.1637	450.84	0.991125	6	573050	166.681	0.645836	7.92164	2.3e-15	3.4567e-11	47.0045	591.063	0.994001	0	14032	inf	inf					inf
CEP63	4	4	4	0	6	2290	42	258202	16.1074	0.43694	6.36078	2.00733e-10	2.87228e-06	6.84061	37.9278	0.937917	67	572845	22.4016	0.42665	7.2873	3.162e-13	4.66329e-09	9.70747	51.6952	0.95536	0	16108	inf	inf					inf
CTU1	4	4	4	0	4	2292	23	256869	19.4908	0.542142	5.47816	4.29779e-08	0.00061497	6.73517	56.404	0.948694	24	569056	41.3799	0.540467	6.88811	5.654e-12	8.338e-08	14.3461	119.356	0.975834	0	15540	inf	inf					inf
DCAF1	3	4	4	0	4	1718	2	193582	225.357	0.866364	6.25336	4.01717e-10	5.74817e-06	41.2484	1231.22	0.995563	3	429389	333.247	0.764145	7.60181	2.92e-14	4.30644e-10	74.5269	1490.12	0.996999	0	10230	inf	inf					inf
ERCC1	3	4	4	0	4	1718	3	193625	150.272	0.764147	6.55953	5.39778e-11	7.72368e-07	33.6064	671.942	0.993345	3	429503	333.336	0.764145	7.60216	2.91e-14	4.29489e-10	74.5467	1490.51	0.997	0	11769	inf	inf					inf
GALNT1	4	4	4	0	4	2292	13	258115	34.651	0.572157	6.19642	5.77603e-10	8.26492e-06	11.2898	106.352	0.971141	78	572323	12.8054	0.513087	4.96965	6.70738e-07	0.00989138	4.68428	35.0059	0.921908	0	15840	inf	inf					inf
GALNT9	4	4	4	0	4	2292	11	258173	40.9603	0.584251	6.35447	2.0915e-10	2.99272e-06	13.0328	128.732	0.975586	15	572901	66.6551	0.563121	7.45761	8.81e-14	1.29931e-09	22.1053	200.989	0.984997	0	11408	inf	inf					inf
GALNTL6	4	4	4	0	4	2292	8	258272	56.3421	0.612732	6.57946	4.72173e-11	6.75633e-07	16.9537	187.241	0.982251	9	573070	111.125	0.60129	7.83425	4.7e-15	6.95542e-11	34.1966	361.109	0.991001	0	13928	inf	inf					inf
GINS4	4	4	4	0	4	2292	8	258265	56.3405	0.612732	6.57941	4.72314e-11	6.75834e-07	16.9533	187.236	0.982251	12	573014	83.3354	0.57773	7.65561	1.92e-14	2.83723e-10	26.8569	258.585	0.988	0	6696	inf	inf					inf
GRIN2D	4	4	4	0	4	2292	11	257687	40.8832	0.584251	6.35124	2.13583e-10	3.05616e-06	13.0083	128.49	0.97554	18	571438	55.4041	0.553167	7.25758	3.941e-13	5.81139e-09	18.736	163.835	0.981951	0	15088	inf	inf					inf
GRM3	4	4	4	0	4	2292	9	258271	50.0816	0.601291	6.50875	7.57793e-11	1.08433e-06	15.4116	162.745	0.980033	10	573066	100.012	0.591978	7.77949	7.3e-15	1.07387e-10	31.3435	319.118	0.990001	0	16204	inf	inf					inf
HHIP	4	4	4	0	4	2292	26	258169	17.3291	0.537496	5.30681	1.11561e-07	0.00159633	6.04297	49.6937	0.942294	35	572684	28.5557	0.528213	6.34565	2.21494e-10	3.26638e-06	10.1407	80.4112	0.964981	0	16260	inf	inf					inf
HMX1	4	4	4	0	4	2292	3	257575	149.84	0.764051	6.55659	5.50517e-11	7.87735e-07	33.5162	669.886	0.993326	8	570894	124.541	0.61273	7.87399	3.4e-15	5.06558e-11	37.4753	413.883	0.99197	0	14792	inf	inf					inf
HOOK1	4	4	4	0	4	2292	10	257806	44.9923	0.59198	6.4301	1.27517e-10	1.82464e-06	14.1005	143.563	0.977774	84	571994	11.8839	0.512194	4.83251	1.34825e-06	0.0198826	4.35481	32.4299	0.915852	0	15844	inf	inf					inf
ICA1	3	4	4	0	4	1718	6	186676	72.4393	0.645952	6.63013	3.35383e-11	4.799e-07	20.4234	256.933	0.986195	6	413130	160.314	0.64595	7.85995	3.8e-15	5.66686e-11	45.199	568.612	0.993762	0	9633	inf	inf					inf
IL9R	4	4	4	0	4	2292	10	258230	45.0663	0.59198	6.43288	1.25209e-10	1.79162e-06	14.1237	143.799	0.97781	46	572774	21.7306	0.521706	5.90125	3.60751e-09	5.31999e-05	7.81602	60.4166	0.953982	0	9056	inf	inf					inf
INPP1	3	4	4	0	4	1718	9	193689	50.1071	0.601414	6.50827	7.60208e-11	1.08778e-06	15.4158	162.867	0.980043	68	429689	14.7124	0.515063	5.22011	1.78817e-07	0.00263701	5.36107	40.375	0.93203	0	10112	inf	inf					inf
KDM5C	4	4	3	1	5	2291	2	201350	219.718	0.836924	6.44306	1.17091e-10	1.67546e-06	42.6052	1133.11	0.995449	3	422418	307.302	0.730597	7.83993	4.5e-15	6.64776e-11	73.3955	1286.66	0.996746	0	9116	inf	inf					inf
LGI4	4	4	4	0	4	2292	6	258187	75.098	0.645838	6.68712	2.27611e-11	3.25689e-07	21.1778	266.304	0.986684	22	572934	45.4493	0.54396	7.01632	2.2779e-12	3.35921e-08	15.6495	131.994	0.977997	0	14060	inf	inf					inf
LIM2	4	4	4	0	4	2292	20	258136	22.525	0.548124	5.68233	1.3287e-08	0.000190124	7.69292	65.9533	0.955605	21	572381	47.5676	0.545946	7.07424	1.5027e-12	2.21607e-08	16.3152	138.685	0.978977	0	15592	inf	inf					inf
MAGEB17	3	4	4	0	4	1718	20	151026	17.5816	0.54826	5.22901	1.70424e-07	0.00243859	6.00303	51.4928	0.943122	30	316810	24.5875	0.53284	6.00975	1.85804e-09	2.74005e-05	8.6527	69.8678	0.959329	0	10524	inf	inf					inf
MAT2B	4	4	4	0	4	2292	7	258063	64.3388	0.627134	6.63999	3.1371e-11	4.48888e-07	18.8211	219.938	0.984457	9	571997	110.917	0.60129	7.83113	4.8e-15	7.13006e-11	34.1325	360.433	0.990984	0	15800	inf	inf					inf
MED25	2	4	4	0	4	1144	2	129132	225.755	0.866534	6.25417	3.99641e-10	5.71847e-06	41.3075	1233.81	0.99557	79	286487	12.6798	0.513357	4.94784	7.50428e-07	0.0110666	4.63589	34.6809	0.921134	0	7520	inf	inf					inf
MIOS	4	4	4	0	4	2292	10	258250	45.0698	0.59198	6.43301	1.25101e-10	1.79007e-06	14.1248	143.81	0.977812	13	572950	76.9164	0.572155	7.59011	3.2e-14	4.7136e-10	25.0606	236.073	0.986999	0	15824	inf	inf					inf
NCDN	4	4	4	0	4	2292	1	258271	450.735	1.11823	5.46477	4.63496e-08	0.000663217	50.3574	4034.39	0.997781	2	573252	500.22	0.866278	7.17442	7.261e-13	1.07081e-08	91.5735	2732.45	0.998001	0	12424	inf	inf					inf
NUB1	4	4	4	0	4	2292	10	258266	45.0726	0.59198	6.43311	1.25015e-10	1.78884e-06	14.1257	143.819	0.977814	12	573118	83.3505	0.57773	7.65593	1.92e-14	2.8303e-10	26.8618	258.632	0.988002	0	14384	inf	inf					inf
OPTN	4	4	4	0	4	2292	4	258194	112.65	0.707418	6.67821	2.41877e-11	3.46101e-07	28.1556	450.711	0.991123	4	572859	249.938	0.707416	7.80476	6e-15	8.79149e-11	62.4695	999.996	0.995999	0	16196	inf	inf					inf
OR4C12	4	4	4	0	4	2292	3	258219	150.215	0.764051	6.55986	5.38585e-11	7.70662e-07	33.6	671.561	0.993343	3	572561	333.078	0.764049	7.6021	2.91e-14	4.29686e-10	74.503	1489.08	0.996998	0	15816	inf	inf					inf
PAOX	4	4	4	0	4	2292	5	258289	90.1532	0.671148	6.70718	1.98426e-11	2.83928e-07	24.1929	335.95	0.988908	7	573106	142.884	0.627133	7.91225	2.5e-15	3.72768e-11	41.7981	488.437	0.993001	0	15624	inf	inf					inf
PARD6B	4	4	4	0	4	2292	12	258318	37.5681	0.577731	6.27654	3.46189e-10	4.95362e-06	12.1072	116.572	0.973382	19	573207	52.6506	0.550518	7.19991	6.025e-13	8.88537e-09	17.8975	154.886	0.981007	0	15848	inf	inf					inf
PHKA2	4	4	4	0	4	2292	7	201918	50.3411	0.627135	6.24877	4.13705e-10	5.9197e-06	14.7263	172.088	0.980136	9	422701	81.9665	0.60129	7.32809	2.334e-13	3.44268e-09	25.2236	266.357	0.9878	0	9076	inf	inf					inf
POC1B	4	4	4	0	4	2292	1	258251	450.7	1.11823	5.4647	4.63677e-08	0.000663476	50.3536	4034.08	0.997781	8	572957	124.991	0.61273	7.87988	3.3e-15	4.83254e-11	37.6107	415.378	0.991999	0	15816	inf	inf					inf
PREB	4	4	4	0	4	2292	2	258251	225.35	0.86628	6.25393	4.00242e-10	5.72706e-06	41.2539	1230.98	0.995562	8	573114	125.025	0.61273	7.88033	3.3e-15	4.81527e-11	37.621	415.492	0.992002	0	14836	inf	inf					inf
PSMD3	4	4	4	0	4	2292	4	258242	112.671	0.707418	6.67847	2.41443e-11	3.45481e-07	28.1609	450.794	0.991125	42	572872	23.8042	0.523687	6.05298	1.42194e-09	2.09693e-05	8.5287	66.4392	0.957991	0	15740	inf	inf					inf
RAD21	3	4	4	0	4	1718	1	190975	444.645	1.1183	5.45229	4.97256e-08	0.000711524	49.6707	3980.4	0.997751	1	414199	964.375	1.1183	6.1446	8.01642e-10	1.18218e-05	107.729	8632.93	0.998963	0	6927	inf	inf					inf
RBM33	3	4	4	0	4	1718	24	190894	18.519	0.540605	5.39913	6.69646e-08	0.000958197	6.41868	53.4306	0.946001	37	422347	26.5769	0.526888	6.22531	4.80612e-10	7.08758e-06	9.46255	74.6451	0.962373	0	11148	inf	inf					inf
RCAN3	3	4	4	0	4	1718	1	193683	450.95	1.1183	5.46488	4.63221e-08	0.000662822	50.375	4036.84	0.997782	1	429637	1000.32	1.1183	6.17733	6.51965e-10	9.61453e-06	111.745	8954.69	0.999	0	11796	inf	inf					inf
RGL2	4	4	4	0	4	2292	2	258131	225.245	0.86628	6.2534	4.0162e-10	5.74677e-06	41.2348	1230.4	0.99556	10	572664	99.9414	0.591978	7.7783	7.4e-15	1.08398e-10	31.3216	318.895	0.989994	0	15100	inf	inf					inf
RNF8	4	4	4	0	4	2292	1	258232	450.667	1.11823	5.46464	4.63849e-08	0.000663722	50.3498	4033.78	0.997781	1	572942	999.899	1.11823	6.17731	6.52024e-10	9.6154e-06	111.712	8949.78	0.999	0	15812	inf	inf					inf
SDC3	3	4	4	0	4	1718	3	193697	150.328	0.764147	6.56002	5.3802e-11	7.69852e-07	33.6189	672.192	0.993348	9	429848	111.201	0.601411	7.83381	4.7e-15	6.9799e-11	34.2119	361.444	0.991007	0	12202	inf	inf					inf
SFMBT1	4	4	4	0	4	2292	9	258266	50.0807	0.601291	6.50872	7.57955e-11	1.08456e-06	15.4113	162.742	0.980032	31	572943	32.2549	0.531692	6.53324	6.43628e-11	9.49159e-07	11.3765	91.4493	0.968997	0	15824	inf	inf					inf
SGPP1	4	4	4	0	4	2292	11	257457	40.8467	0.584251	6.34971	2.15716e-10	3.08667e-06	12.9967	128.375	0.975518	15	570383	66.3622	0.563121	7.44979	9.35e-14	1.37872e-09	22.0081	200.105	0.984931	0	15844	inf	inf					inf
SKAP1	4	4	4	0	4	2292	6	258180	75.096	0.645838	6.68707	2.27677e-11	3.25783e-07	21.1772	266.296	0.986684	27	572587	37.0103	0.536167	6.73521	1.63694e-11	2.41399e-07	12.9398	105.857	0.972981	0	15804	inf	inf					inf
SLC25A12	4	4	4	0	4	2292	2	258267	225.364	0.86628	6.254	4.00058e-10	5.72443e-06	41.2565	1231.05	0.995563	4	572843	249.932	0.707416	7.80472	6e-15	8.79424e-11	62.4678	999.968	0.995999	0	16256	inf	inf					inf
SLC25A32	3	4	4	0	4	1718	8	193570	56.3359	0.612852	6.57799	4.76857e-11	6.82335e-07	16.9479	187.264	0.982249	8	429126	124.891	0.612849	7.87705	3.4e-15	4.94339e-11	37.5719	415.145	0.991993	0	12153	inf	inf					inf
SLC39A7	4	4	4	0	4	2292	2	258109	225.226	0.86628	6.2533	4.01873e-10	5.7504e-06	41.2313	1230.3	0.99556	5	572474	199.816	0.671147	7.89306	2.9e-15	4.34855e-11	53.6216	744.6	0.994995	0	10192	inf	inf					inf
SNX15	3	4	4	0	4	1718	14	189121	31.452	0.567464	6.07697	1.22476e-09	1.75252e-05	10.3422	95.6498	0.968206	17	419301	57.4267	0.556245	7.28189	3.292e-13	4.8545e-09	19.3032	170.844	0.982586	0	10938	inf	inf					inf
SPIRE1	4	4	4	0	4	2292	1	257977	450.222	1.11823	5.46376	4.66165e-08	0.000667036	50.3001	4029.8	0.997779	6	572285	166.459	0.645836	7.91957	2.4e-15	3.51469e-11	46.9418	590.274	0.993993	0	9024	inf	inf					inf
STRADA	4	4	4	0	4	2292	2	258214	225.318	0.86628	6.25377	4.00666e-10	5.73313e-06	41.248	1230.8	0.995562	7	572899	142.832	0.627133	7.91168	2.5e-15	3.74497e-11	41.783	488.26	0.992999	0	16148	inf	inf					inf
SWAP70	4	4	4	0	4	2292	1	258271	450.735	1.11823	5.46477	4.63496e-08	0.000663217	50.3574	4034.39	0.997781	5	572995	199.998	0.671147	7.89441	2.9e-15	4.30155e-11	53.6704	745.277	0.995	0	13692	inf	inf					inf
TEX13A	4	4	4	0	4	2292	2	200816	175.232	0.86628	5.96356	2.46805e-09	3.53153e-05	32.079	957.208	0.994293	8	419878	91.5964	0.612731	7.37256	1.674e-13	2.46839e-09	27.5621	304.4	0.989083	0	8668	inf	inf					inf
TGOLN2	4	4	4	0	4	2292	7	258233	64.3812	0.627134	6.64104	3.11483e-11	4.45701e-07	18.8335	220.083	0.984468	9	572977	111.107	0.60129	7.83398	4.7e-15	6.97037e-11	34.191	361.051	0.991	0	15740	inf	inf					inf
TLN1	4	4	4	0	4	2292	4	258292	112.693	0.707418	6.67875	2.40993e-11	3.44837e-07	28.1663	450.882	0.991126	15	573209	66.691	0.563121	7.45856	8.75e-14	1.28994e-09	22.1172	201.097	0.985005	0	15820	inf	inf					inf
UBE3B	3	4	4	0	4	1718	1	193607	450.773	1.1183	5.46453	4.64138e-08	0.000664135	50.3552	4035.26	0.997782	53	429523	18.8689	0.519088	5.659	1.52261e-08	0.000224539	6.82167	52.192	0.947003	0	7563	inf	inf					inf
UGP2	4	4	4	0	4	2292	1	258242	450.684	1.11823	5.46467	4.63759e-08	0.000663592	50.3518	4033.94	0.997781	1	572752	999.567	1.11823	6.17701	6.5325e-10	9.63348e-06	111.675	8946.82	0.999	0	15848	inf	inf					inf
ZBTB40	4	4	4	0	4	2292	15	258234	30.0447	0.563122	6.04253	1.51714e-09	2.17087e-05	9.96387	90.5956	0.966716	15	572974	66.6636	0.563121	7.45783	8.8e-14	1.29709e-09	22.1081	201.014	0.984999	0	16236	inf	inf					inf
ZNF185	4	4	4	0	4	2292	15	201883	23.4884	0.563123	5.60536	2.07826e-08	0.000297378	7.78957	70.8262	0.957426	15	423928	49.3226	0.563121	6.92282	4.4276e-12	6.52931e-08	16.3572	148.725	0.979725	0	8092	inf	inf					inf
ZNF207	2	4	4	0	4	1144	37	129101	12.2001	0.527171	4.74503	2.08475e-06	0.0298307	4.34135	34.2846	0.918033	53	286415	18.8953	0.51937	5.65861	1.52605e-08	0.000225047	6.82742	52.2939	0.947077	0	7794	inf	inf					inf
ZNF3	4	4	4	0	4	2292	2	258203	225.308	0.86628	6.25372	4.00792e-10	5.73493e-06	41.2463	1230.75	0.995562	2	572853	499.872	0.866278	7.17362	7.304e-13	1.07712e-08	91.5098	2730.55	0.997999	0	15848	inf	inf					inf
ZNF34	4	4	4	0	4	2292	8	258222	56.3312	0.612732	6.57914	4.73178e-11	6.7707e-07	16.9504	187.205	0.982248	14	572934	71.4203	0.567333	7.52395	5.31e-14	7.83756e-10	23.4908	217.143	0.985998	0	15552	inf	inf					inf
ABCB9	3	3	3	0	3	1719	17	193725	19.8876	0.626693	4.77123	1.83103e-06	0.0262002	5.82278	67.9256	0.949717	26	429950	28.8596	0.610229	5.51014	3.58558e-08	0.000528766	8.72676	95.4393	0.965349	0	9759	inf	inf					inf
ADORA2A	3	3	3	0	3	1719	1	193698	338.042	1.15495	5.0419	4.60924e-07	0.00659536	35.1442	3251.53	0.997042	3	429881	250.076	0.816854	6.75979	1.38188e-11	2.03786e-07	50.4373	1239.92	0.996001	0	9099	inf	inf					inf
ALG2	3	3	3	0	3	1719	11	193707	30.7325	0.651789	5.25526	1.47817e-07	0.00211512	8.56611	110.259	0.967461	18	429929	41.684	0.624078	5.97701	2.27272e-09	3.35158e-05	12.2672	141.643	0.97601	0	12210	inf	inf					inf
AMIGO3	3	3	3	0	3	1719	4	193719	84.5196	0.764147	5.80646	6.38093e-09	9.13047e-05	18.9018	377.931	0.988168	7	429893	107.179	0.690489	6.76984	1.28927e-11	1.90129e-07	27.6918	414.824	0.99067	0	11388	inf	inf					inf
ANKRD33B	3	3	3	0	3	1719	5	193627	67.5836	0.730698	5.76622	8.1071e-09	0.000116005	16.1383	283.025	0.985204	9	429685	83.3207	0.667105	6.62969	3.3639e-11	4.96074e-07	22.5373	308.038	0.987998	0	8847	inf	inf					inf
AP3S2	3	3	3	0	3	1719	2	192138	167.66	0.913192	5.60883	2.03705e-08	0.000291481	27.9965	1004.05	0.994036	2	423422	369.478	0.913191	6.4741	9.53765e-11	1.40652e-06	61.6972	2212.65	0.997293	0	11610	inf	inf					inf
AP4E1	3	3	3	0	3	1719	4	193636	84.4834	0.764147	5.80589	6.40233e-09	9.16109e-05	18.8937	377.769	0.988163	8	429736	93.7469	0.677434	6.70264	2.04687e-11	3.01852e-07	24.8493	353.672	0.989333	0	12099	inf	inf					inf
ARNT	3	3	3	0	3	1719	12	193694	28.1696	0.645952	5.16794	2.36682e-07	0.00338669	7.9421	99.9138	0.964501	34	429646	22.0535	0.602768	5.13211	2.86513e-07	0.00422521	6.76692	71.8726	0.954656	0	9414	inf	inf					inf
BAIAP2	3	3	3	0	3	1719	2	193724	169.044	0.913192	5.61783	1.93374e-08	0.000276698	28.2276	1012.33	0.994084	4	429952	187.588	0.764145	6.84981	7.3947e-12	1.0905e-07	41.9519	838.8	0.994669	0	10155	inf	inf					inf
BEST3	2	3	3	0	3	1145	18	129112	18.7936	0.624316	4.69877	2.61732e-06	0.0374512	5.52817	63.8908	0.94679	25	286487	30.0248	0.611727	5.56134	2.67706e-08	0.000394786	9.05249	99.5849	0.966694	0	7286	inf	inf					inf
BPNT2	3	3	3	0	3	1719	1	193700	338.045	1.15495	5.04191	4.60902e-07	0.00659505	35.1445	3251.56	0.997042	7	429793	107.154	0.690489	6.7695	1.29228e-11	1.90572e-07	27.6854	414.727	0.990668	0	12222	inf	inf					inf
BTBD2	2	3	3	0	3	1145	16	129068	21.1356	0.629853	4.84392	1.273e-06	0.0182154	6.14997	72.6367	0.952686	42	286420	17.8677	0.598347	4.81827	1.44811e-06	0.0213553	5.53027	57.7289	0.944033	0	7888	inf	inf					inf
C1QTNF2	3	3	3	0	3	1719	1	193627	337.918	1.15495	5.04159	4.61689e-07	0.00660631	35.1313	3250.34	0.997041	1	429681	749.88	1.15495	5.73176	9.93954e-09	0.000146578	77.9606	7212.86	0.998666	0	11754	inf	inf					inf
C1orf198	2	3	3	0	3	1145	11	129145	30.761	0.652015	5.25486	1.48136e-07	0.00211968	8.57027	110.41	0.967491	24	286638	31.2924	0.613088	5.61644	1.94928e-08	0.00028746	9.40952	104.066	0.968043	0	7912	inf	inf					inf
C9orf72	3	3	3	0	3	1719	10	192852	33.6565	0.658726	5.33789	9.4035e-08	0.00134555	9.25445	122.402	0.970288	10	426138	74.3696	0.658724	6.54151	6.09023e-11	8.98126e-07	20.4493	270.466	0.986554	0	12174	inf	inf					inf
CAAP1	3	3	3	0	3	1719	1	193721	338.082	1.15495	5.04201	4.60676e-07	0.00659182	35.1483	3251.92	0.997042	13	429842	57.7047	0.640968	6.32689	2.50148e-10	3.68893e-06	16.4289	202.682	0.98267	0	11829	inf	inf					inf
CDC37	3	3	3	0	3	1719	1	193473	337.649	1.15495	5.0409	4.63355e-07	0.00663014	35.1033	3247.75	0.997038	1	428887	748.494	1.15495	5.73016	1.00338e-08	0.000147969	77.8166	7199.54	0.998664	0	10812	inf	inf					inf
CFAP107	3	3	3	0	3	1719	6	193702	56.3415	0.707522	5.69796	1.21249e-08	0.000173495	14.0791	225.467	0.982251	16	429810	46.8815	0.629617	6.11106	9.89738e-10	1.45957e-05	13.6478	161.043	0.97867	0	8865	inf	inf					inf
CHADL	3	3	3	0	3	1719	15	193624	22.5275	0.632919	4.92122	8.60049e-07	0.0123064	6.51571	77.887	0.95561	22	429487	34.07	0.615932	5.72859	1.01271e-08	0.000149344	10.1878	113.937	0.970649	0	11853	inf	inf					inf
CNTN4	3	3	3	0	3	1719	5	193629	67.5843	0.730698	5.76623	8.10642e-09	0.000115995	16.1385	283.028	0.985204	5	429479	149.905	0.730697	6.85648	7.0579e-12	1.04083e-07	35.7961	627.767	0.993329	0	12171	inf	inf					inf
COG3	3	3	3	0	3	1719	17	193710	19.886	0.626693	4.77111	1.83216e-06	0.0262163	5.82233	67.9204	0.949713	25	429785	30.0024	0.611488	5.5623	2.66242e-08	0.000392627	9.04998	99.4639	0.966669	0	11730	inf	inf					inf
COL25A1	3	3	3	0	3	1719	11	193619	30.7185	0.651789	5.25456	1.48378e-07	0.00212314	8.56222	110.208	0.967446	17	429355	44.0771	0.62669	6.04116	1.53006e-09	2.25637e-05	12.9052	150.544	0.977312	0	10836	inf	inf					inf
CRISP1	3	3	3	0	3	1719	12	193692	28.1693	0.645952	5.16793	2.36703e-07	0.00338698	7.94201	99.9128	0.9645	25	429663	29.9939	0.611488	5.56184	2.66952e-08	0.000393674	9.04741	99.4357	0.96666	0	11733	inf	inf					inf
CST3	3	3	3	0	3	1719	1	193612	337.892	1.15495	5.04152	4.61851e-07	0.00660863	35.1286	3250.09	0.99704	30	429656	24.9945	0.606012	5.31121	1.089e-07	0.00160596	7.62074	81.9772	0.959991	0	12000	inf	inf					inf
CTSL	3	3	3	0	3	1719	4	193674	84.5	0.764147	5.80615	6.39252e-09	9.14706e-05	18.8974	377.843	0.988166	36	429404	20.8166	0.601411	5.04771	4.47135e-07	0.0065939	6.40439	67.6613	0.951961	0	9042	inf	inf					inf
CYP4X1	3	3	3	0	3	1719	2	193735	169.053	0.913192	5.61789	1.93304e-08	0.000276599	28.2292	1012.39	0.994085	5	429898	150.052	0.730697	6.85781	6.9923e-12	1.03115e-07	35.831	628.38	0.993336	0	10524	inf	inf					inf
DALRD3	3	3	3	0	3	1719	2	193696	169.019	0.913192	5.61767	1.93551e-08	0.000276952	28.2235	1012.19	0.994084	4	429818	187.53	0.764145	6.8494	7.4158e-12	1.09361e-07	41.9389	838.539	0.994668	0	11532	inf	inf					inf
DBNDD2	3	3	3	0	3	1719	10	193518	33.7728	0.658726	5.34312	9.13589e-08	0.00130725	9.28641	122.825	0.97039	16	429193	46.8142	0.629617	6.10877	1.00399e-09	1.48058e-05	13.6282	160.812	0.978639	0	10587	inf	inf					inf
DENND6B	3	3	3	0	3	1719	1	193561	337.803	1.15495	5.04129	4.62402e-07	0.00661651	35.1193	3249.23	0.99704	1	429481	749.531	1.15495	5.73135	9.9632e-09	0.000146927	77.9243	7209.51	0.998666	0	10299	inf	inf					inf
DERA	4	3	3	0	4	2292	2	258262	225.36	0.86628	6.25398	4.00116e-10	5.72525e-06	41.2557	1231.03	0.995563	9	572851	111.082	0.60129	7.83361	4.7e-15	6.99069e-11	34.1835	360.971	0.990998	0	12872	inf	inf					inf
DGAT2L6	3	3	3	0	3	1719	5	151226	52.7839	0.730699	5.42796	5.70019e-08	0.000815641	12.6043	221.048	0.981055	9	316066	61.2887	0.667105	6.16934	6.85774e-10	1.01131e-05	16.5779	226.585	0.983684	0	10524	inf	inf					inf
DPY19L1	3	3	3	0	3	1719	3	193661	112.659	0.816856	5.7836	7.31194e-09	0.000104627	22.7219	558.583	0.991124	3	429545	249.881	0.816854	6.75884	1.39104e-11	2.05137e-07	50.3979	1238.95	0.995998	0	11553	inf	inf					inf
DUS4L	3	3	3	0	3	1719	16	193662	21.1237	0.629619	4.84483	1.26723e-06	0.0181327	6.14932	72.5625	0.95266	22	429372	34.0609	0.615932	5.72815	1.01531e-08	0.000149727	10.1851	113.906	0.970641	0	12048	inf	inf					inf
EBPL	3	3	3	0	3	1719	4	193650	84.4895	0.764147	5.80599	6.39871e-09	9.15592e-05	18.8951	377.796	0.988164	5	429775	150.009	0.730697	6.85742	7.0115e-12	1.03398e-07	35.8208	628.2	0.993334	0	7182	inf	inf					inf
EFNA5	3	3	3	0	3	1719	17	193705	19.8855	0.626693	4.77107	1.83253e-06	0.0262217	5.82218	67.9186	0.949712	40	429734	18.7493	0.599097	4.89262	9.95009e-07	0.0146734	5.7946	60.6662	0.946665	0	10524	inf	inf					inf
EIF3G	2	3	3	0	3	1145	2	129110	169.14	0.913353	5.61746	1.93786e-08	0.000277289	28.2347	1013.23	0.994088	3	286413	250.142	0.817033	6.75863	1.39298e-11	2.05423e-07	50.433	1240.68	0.996002	0	7636	inf	inf					inf
EMC3	3	3	3	0	3	1719	3	193649	112.652	0.816856	5.78352	7.31524e-09	0.000104674	22.7205	558.549	0.991123	6	429488	124.924	0.70752	6.82342	8.8898e-12	1.31098e-07	31.2171	499.917	0.991995	0	9795	inf	inf					inf
EREG	3	3	3	0	3	1719	9	193695	37.5596	0.667107	5.43531	5.47021e-08	0.000782733	10.1594	138.859	0.973376	13	429820	57.7017	0.640968	6.32681	2.50277e-10	3.69084e-06	16.428	202.671	0.982669	0	11856	inf	inf					inf
ESS2	3	3	3	0	3	1719	4	193708	84.5148	0.764147	5.80638	6.38376e-09	9.13452e-05	18.9007	377.909	0.988168	13	429891	57.7112	0.640968	6.32707	2.4986e-10	3.68468e-06	16.4307	202.705	0.982672	0	11286	inf	inf					inf
FAM107A	3	3	3	0	3	1719	2	193680	169.005	0.913192	5.61758	1.93652e-08	0.000277097	28.2212	1012.1	0.994083	4	429842	187.54	0.764145	6.84948	7.412e-12	1.09305e-07	41.9412	838.586	0.994668	0	11316	inf	inf					inf
FAM114A2	3	3	3	0	3	1719	7	193649	48.2795	0.690491	5.61486	1.96724e-08	0.000281493	12.474	186.862	0.979287	13	429459	57.6532	0.640968	6.3255	2.52412e-10	3.72231e-06	16.4142	202.501	0.982655	0	11853	inf	inf					inf
FAM168B	3	3	3	0	3	1719	1	193683	338.016	1.15495	5.04184	4.61085e-07	0.00659767	35.1414	3251.28	0.997042	2	429748	374.998	0.913191	6.49034	8.56412e-11	1.26295e-06	62.6189	2245.71	0.997333	0	10068	inf	inf					inf
FAM47C	3	3	3	0	3	1719	2	150512	131.337	0.913193	5.34144	9.22118e-08	0.00131946	21.9311	786.524	0.992386	2	314832	274.723	0.913191	6.1496	7.76782e-10	1.14552e-05	45.8744	1645.2	0.99636	0	6411	inf	inf					inf
FGF3	3	3	3	0	3	1719	2	193663	168.99	0.913192	5.61748	1.9376e-08	0.000277251	28.2187	1012.02	0.994083	8	429722	93.7439	0.677434	6.70259	2.04755e-11	3.01952e-07	24.8484	353.661	0.989333	0	12174	inf	inf					inf
FHL1	3	3	3	0	3	1719	4	151031	65.8949	0.764148	5.48069	4.23659e-08	0.000606213	14.7366	294.65	0.984824	19	316248	29.0482	0.621731	5.41867	6.00437e-08	0.000885465	8.58798	98.2535	0.965574	0	10524	inf	inf					inf
FOXG1	3	3	3	0	3	1719	6	189986	55.2606	0.707522	5.67058	1.42313e-08	0.000203635	13.809	221.142	0.981904	12	418854	60.9154	0.64595	6.36193	1.99235e-10	2.93812e-06	17.1745	216.058	0.983584	0	12216	inf	inf					inf
GALNT10	3	3	3	0	3	1719	9	193483	37.5185	0.667107	5.43367	5.5208e-08	0.000789972	10.1483	138.707	0.973346	11	429207	68.0957	0.651787	6.47591	9.42435e-11	1.38981e-06	18.9805	244.305	0.985315	0	11802	inf	inf					inf
GC	3	3	3	0	3	1719	11	193714	30.7336	0.651789	5.25531	1.47773e-07	0.00211448	8.56642	110.263	0.967462	14	429731	53.5691	0.636668	6.25282	4.03098e-10	5.94449e-06	15.3805	186.576	0.981333	0	12033	inf	inf					inf
GET1	3	3	3	0	3	1719	9	193633	37.5476	0.667107	5.43483	5.48496e-08	0.000784842	10.1562	138.815	0.973367	23	429367	32.5796	0.614325	5.67075	1.42171e-08	0.00020966	9.77286	108.61	0.969306	0	11256	inf	inf					inf
GET4	3	3	3	0	3	1719	12	193644	28.1623	0.645952	5.16754	2.37189e-07	0.00339394	7.94005	99.888	0.964492	13	429713	57.6873	0.640968	6.32642	2.50908e-10	3.70014e-06	16.4239	202.621	0.982665	0	11328	inf	inf					inf
GFOD2	3	3	3	0	3	1719	12	193704	28.171	0.645952	5.16802	2.36581e-07	0.00338524	7.94251	99.919	0.964503	39	429953	19.2399	0.599632	4.93133	8.16709e-07	0.012044	5.93998	62.3188	0.948025	0	11874	inf	inf					inf
GLTP	2	3	3	0	3	1145	4	129044	84.5266	0.764339	5.8051	6.4327e-09	9.20456e-05	18.8962	378.105	0.988169	7	286395	107.197	0.690701	6.76801	1.30565e-11	1.92544e-07	27.6852	415.068	0.990671	0	7894	inf	inf					inf
GRHL1	3	3	3	0	3	1719	2	193714	169.035	0.913192	5.61777	1.93437e-08	0.000276789	28.2261	1012.28	0.994084	5	429736	149.995	0.730697	6.8573	7.0176e-12	1.03488e-07	35.8175	628.143	0.993333	0	11718	inf	inf					inf
HAPLN4	3	3	3	0	3	1719	1	193643	337.946	1.15495	5.04166	4.61517e-07	0.00660384	35.1342	3250.61	0.997041	8	429737	93.7472	0.677434	6.70264	2.04682e-11	3.01845e-07	24.8493	353.673	0.989333	0	11817	inf	inf					inf
IFI6	3	3	3	0	3	1719	9	193689	37.5585	0.667107	5.43526	5.47164e-08	0.000782937	10.1591	138.855	0.973375	13	429775	57.6957	0.640968	6.32665	2.50542e-10	3.69475e-06	16.4263	202.65	0.982668	0	11886	inf	inf					inf
IFT22	3	3	3	0	3	1719	1	188457	328.895	1.15495	5.01815	5.21706e-07	0.00746509	34.1932	3163.55	0.99696	8	407266	88.8451	0.677435	6.62336	3.51118e-11	5.17794e-07	23.5499	335.179	0.988744	0	4638	inf	inf					inf
IGFBP3	3	3	3	0	3	1719	2	193112	168.51	0.913192	5.61436	1.97288e-08	0.0002823	28.1384	1009.14	0.994066	11	427907	67.8894	0.651787	6.47125	9.7193e-11	1.4333e-06	18.923	243.565	0.98527	0	10938	inf	inf					inf
INTS14	2	3	3	0	3	1145	1	129134	338.342	1.15508	5.04212	4.6041e-07	0.00658801	35.1666	3255.23	0.997044	1	286563	750.82	1.15508	5.73221	9.91284e-09	0.000146185	78.039	7223.7	0.998668	0	7918	inf	inf					inf
IRS4	2	3	2	1	4	1144	3	100672	117.333	0.764341	6.23415	4.54232e-10	6.4996e-06	26.2302	524.858	0.991477	13	210591	56.6409	0.57254	7.05057	1.7819e-12	2.62774e-08	18.4406	173.975	0.982345	0	4526	inf	inf					inf
ITGB8	3	3	3	0	3	1719	5	193609	67.5773	0.730698	5.76609	8.11322e-09	0.000116092	16.1368	282.998	0.985202	9	429449	83.275	0.667105	6.62887	3.38271e-11	4.98849e-07	22.5249	307.869	0.987992	0	11865	inf	inf					inf
KCTD1	3	3	3	0	3	1719	1	193090	336.981	1.15495	5.03918	4.67527e-07	0.00668985	35.0339	3241.32	0.997032	2	428285	373.722	0.913191	6.48661	8.779e-11	1.29464e-06	62.4057	2238.06	0.997324	0	11805	inf	inf					inf
KCTD5	3	3	3	0	3	1719	6	193663	56.3301	0.707522	5.69768	1.21451e-08	0.000173784	14.0762	225.422	0.982248	8	429856	93.7731	0.677434	6.70305	2.0411e-11	3.01002e-07	24.8562	353.771	0.989336	0	8652	inf	inf					inf
KERA	3	3	3	0	3	1719	9	191801	37.1924	0.667107	5.42058	5.9407e-08	0.000850055	10.0601	137.501	0.973113	13	426569	57.2653	0.640968	6.31497	2.70219e-10	3.98492e-06	16.3038	201.138	0.982537	0	11775	inf	inf					inf
KLK13	3	3	3	0	3	1719	1	193601	337.873	1.15495	5.04147	4.6197e-07	0.00661033	35.1266	3249.9	0.99704	1	429513	749.586	1.15495	5.73142	9.95941e-09	0.000146871	77.9301	7210.04	0.998666	0	9120	inf	inf					inf
LARP4	3	3	3	0	3	1719	10	193638	33.7937	0.658726	5.34406	9.08856e-08	0.00130048	9.29216	122.901	0.970409	15	429451	49.9652	0.632917	6.17984	6.41662e-10	9.46259e-06	14.4517	172.75	0.979986	0	11664	inf	inf					inf
LCK	3	3	3	0	3	1719	4	193705	84.5135	0.764147	5.80636	6.38453e-09	9.13563e-05	18.9004	377.904	0.988168	16	429841	46.8849	0.629617	6.11117	9.89028e-10	1.45852e-05	13.6487	161.055	0.978671	0	11832	inf	inf					inf
LFNG	3	3	3	0	3	1719	4	193154	84.2731	0.764147	5.80263	6.52816e-09	9.34115e-05	18.8467	376.829	0.988134	19	428163	39.3279	0.621731	5.90599	3.50536e-09	5.16936e-05	11.6271	133.024	0.974573	0	10332	inf	inf					inf
LGALS1	3	3	3	0	3	1719	7	193717	48.2964	0.690491	5.61537	1.96147e-08	0.000280666	12.4784	186.927	0.979295	9	429921	83.3665	0.667105	6.63051	3.34519e-11	4.93315e-07	22.5497	308.207	0.988005	0	11886	inf	inf					inf
LOX	3	3	3	0	3	1719	12	193680	28.1675	0.645952	5.16783	2.36824e-07	0.00338872	7.94152	99.9066	0.964498	13	429813	57.7008	0.640968	6.32679	2.50319e-10	3.69145e-06	16.4278	202.668	0.982669	0	12084	inf	inf					inf
LRRC2	2	3	3	0	3	1145	1	129140	338.358	1.15508	5.04216	4.60314e-07	0.00658663	35.1683	3255.38	0.997045	2	286550	375.393	0.913351	6.49036	8.56339e-11	1.26284e-06	62.6651	2248.78	0.997336	0	7470	inf	inf					inf
LRRC25	3	3	3	0	3	1719	5	193663	67.5962	0.730698	5.76647	8.09488e-09	0.00011583	16.1413	283.077	0.985206	47	429687	15.9551	0.595982	4.64742	3.36106e-06	0.0495655	4.96124	51.3109	0.937324	0	11982	inf	inf					inf
LRRC55	3	3	3	0	3	1719	17	193667	19.8816	0.626693	4.77075	1.83538e-06	0.0262625	5.82104	67.9053	0.949702	23	429841	32.6156	0.614325	5.67255	1.40688e-08	0.000207473	9.78365	108.73	0.96934	0	11739	inf	inf					inf
LRRTM4	2	3	3	0	3	1145	8	129086	42.2771	0.677654	5.52531	3.28908e-08	0.000470635	11.2015	159.564	0.976347	8	286382	93.7932	0.67765	6.70123	2.06671e-11	3.04777e-07	24.851	353.997	0.989338	0	7924	inf	inf					inf
MAP7D2	2	3	3	0	3	1145	1	100625	263.646	1.15508	4.82615	1.39195e-06	0.0199174	27.4028	2536.58	0.996207	2	210718	276.05	0.913352	6.1538	7.56496e-10	1.1156e-05	46.0815	1653.67	0.996377	0	4266	inf	inf					inf
MARCKS	3	3	3	0	3	1719	2	188874	164.812	0.913192	5.59006	2.26988e-08	0.000324797	27.5209	986.99	0.993932	3	416049	242.03	0.816854	6.71976	1.8203e-11	2.6844e-07	48.8144	1200.02	0.995868	0	11802	inf	inf					inf
MAT1A	3	3	3	0	3	1719	8	193656	42.2461	0.677437	5.526	3.27622e-08	0.000468794	11.198	159.379	0.976329	9	429766	83.3364	0.667105	6.62997	3.35746e-11	4.95125e-07	22.5416	308.096	0.988	0	12093	inf	inf					inf
MEPE	3	3	3	0	3	1719	8	193671	42.2493	0.677437	5.52611	3.27408e-08	0.000468489	11.1989	159.392	0.976331	15	429709	49.9952	0.632917	6.18079	6.37817e-10	9.40589e-06	14.4603	172.854	0.979998	0	11880	inf	inf					inf
MLF2	3	3	3	0	3	1719	12	193673	28.1665	0.645952	5.16778	2.36895e-07	0.00338973	7.94123	99.903	0.964497	17	429724	44.115	0.62669	6.04254	1.51711e-09	2.23728e-05	12.9162	150.673	0.977332	0	11766	inf	inf					inf
MRPS11	3	3	3	0	3	1719	18	193701	18.7804	0.62408	4.69942	2.60902e-06	0.0373325	5.52684	63.8164	0.946753	26	429796	28.8492	0.610229	5.50955	3.59756e-08	0.000530533	8.72363	95.4051	0.965337	0	11832	inf	inf					inf
MTERF3	3	3	3	0	3	1719	1	193705	338.054	1.15495	5.04193	4.60848e-07	0.00659428	35.1454	3251.65	0.997042	3	429753	250.002	0.816854	6.75943	1.38536e-11	2.043e-07	50.4223	1239.55	0.996	0	11886	inf	inf					inf
MTFP1	3	3	3	0	3	1719	14	193722	24.1488	0.63667	5.00139	5.6918e-07	0.0081444	6.93349	84.1087	0.95859	40	429862	18.7549	0.599097	4.89312	9.92498e-07	0.0146364	5.79632	60.6843	0.946681	0	9015	inf	inf					inf
MYORG	3	3	3	0	3	1719	1	193741	338.117	1.15495	5.0421	4.60461e-07	0.00658874	35.152	3252.25	0.997042	10	430016	75.0464	0.658724	6.55526	5.55454e-11	8.19127e-07	20.6354	272.927	0.986675	0	11787	inf	inf					inf
NOL4L	2	3	3	0	3	1145	1	128995	337.978	1.15508	5.04118	4.6266e-07	0.0066202	35.1288	3251.73	0.997041	1	285544	748.15	1.15508	5.72913	1.00947e-08	0.000148867	77.7615	7198.02	0.998663	0	6044	inf	inf					inf
NSMCE1	3	3	3	0	3	1719	7	193641	48.2775	0.690491	5.6148	1.96793e-08	0.00028159	12.4735	186.854	0.979286	10	429588	74.9717	0.658724	6.55375	5.61109e-11	8.27467e-07	20.6149	272.656	0.986662	0	11859	inf	inf					inf
NXN	3	3	3	0	3	1719	8	192714	42.0406	0.677437	5.5188	3.41327e-08	0.000488404	11.1435	158.604	0.976213	12	426922	62.0887	0.645949	6.39147	1.64303e-10	2.42297e-06	17.5053	220.22	0.983894	0	7854	inf	inf					inf
OLFM3	3	3	3	0	3	1719	9	193239	37.4712	0.667107	5.43177	5.57966e-08	0.000798394	10.1355	138.532	0.973313	18	428860	41.5804	0.624078	5.97302	2.32902e-09	3.4346e-05	12.2367	141.291	0.97595	0	11364	inf	inf					inf
ONECUT2	3	3	3	0	3	1719	4	189100	82.5044	0.764147	5.77487	7.70109e-09	0.000110195	18.4511	368.92	0.987879	10	418056	72.9592	0.658724	6.51244	7.39408e-11	1.09041e-06	20.0615	265.337	0.986294	0	10701	inf	inf					inf
OR8B4	3	3	3	0	3	1719	4	193687	84.5057	0.764147	5.80624	6.38917e-09	9.14226e-05	18.8987	377.869	0.988166	8	429709	93.7411	0.677434	6.70255	2.04817e-11	3.02044e-07	24.8477	353.65	0.989332	0	11736	inf	inf					inf
OS9	3	3	3	0	3	1719	17	193585	19.8732	0.626693	4.77008	1.84155e-06	0.0263507	5.81857	67.8766	0.949681	22	429464	34.0682	0.615932	5.7285	1.01323e-08	0.000149421	10.1873	113.931	0.970647	0	10806	inf	inf					inf
OSBPL11	3	3	3	0	3	1719	1	193601	337.873	1.15495	5.04147	4.6197e-07	0.00661033	35.1266	3249.9	0.99704	1	429131	748.92	1.15495	5.73065	1.00048e-08	0.00014754	77.8608	7203.63	0.998665	0	11883	inf	inf					inf
P3R3URF	2	3	3	0	3	1145	1	129175	338.45	1.15508	5.04239	4.59749e-07	0.00657855	35.1778	3256.27	0.997045	5	286737	150.255	0.730897	6.85779	6.9935e-12	1.03133e-07	35.8656	629.479	0.993345	0	7016	inf	inf					inf
PANK1	2	3	3	0	3	1145	1	129119	338.303	1.15508	5.04202	4.60652e-07	0.00659148	35.1625	3254.85	0.997044	3	286475	250.197	0.817033	6.7589	1.39044e-11	2.05047e-07	50.4439	1240.95	0.996003	0	7854	inf	inf					inf
PARD6G	3	3	3	0	3	1719	2	193464	168.817	0.913192	5.61636	1.95026e-08	0.000279063	28.1897	1010.98	0.994076	10	428082	74.7089	0.658724	6.54842	5.81506e-11	8.57546e-07	20.5426	271.7	0.986615	0	9168	inf	inf					inf
PARL	3	3	3	0	3	1719	3	193620	112.635	0.816856	5.78334	7.32322e-09	0.000104788	22.7171	558.465	0.991122	3	429603	249.914	0.816854	6.759	1.38946e-11	2.04903e-07	50.4047	1239.12	0.995999	0	11943	inf	inf					inf
PEAK1	3	3	3	0	3	1719	2	193676	169.002	0.913192	5.61756	1.93677e-08	0.000277133	28.2206	1012.08	0.994083	4	429678	187.469	0.764145	6.84898	7.438e-12	1.09688e-07	41.9252	838.266	0.994666	0	11838	inf	inf					inf
PGM3	3	3	3	0	3	1719	1	193661	337.977	1.15495	5.04174	4.61323e-07	0.00660106	35.1375	3250.91	0.997041	1	429531	749.618	1.15495	5.73145	9.95728e-09	0.00014684	77.9334	7210.35	0.998666	0	11247	inf	inf					inf
PHIP	3	3	3	0	3	1719	1	193597	337.866	1.15495	5.04145	4.62013e-07	0.00661095	35.1258	3249.83	0.99704	2	429420	374.712	0.913191	6.48951	8.61178e-11	1.26998e-06	62.5711	2243.99	0.997331	0	12153	inf	inf					inf
PHLDA1	3	3	3	0	3	1719	15	168909	19.652	0.63292	4.70546	2.53294e-06	0.0362439	5.68401	67.9453	0.949115	15	360049	41.8905	0.632917	5.90134	3.60567e-09	5.31728e-05	12.1162	144.832	0.976128	0	11544	inf	inf					inf
PIAS4	3	3	3	0	3	1719	17	193687	19.8837	0.626693	4.77092	1.83388e-06	0.026241	5.82164	67.9123	0.949708	39	429921	19.2384	0.599632	4.93121	8.17228e-07	0.0120517	5.93954	62.3141	0.948021	0	11862	inf	inf					inf
PIK3R2	2	3	3	0	3	1145	1	129100	338.253	1.15508	5.04189	4.60959e-07	0.00659587	35.1574	3254.38	0.997044	1	286344	750.246	1.15508	5.73155	9.95161e-09	0.000146756	77.9794	7218.18	0.998667	0	7670	inf	inf					inf
PITPNM2	3	3	3	0	3	1719	17	192723	19.7847	0.626693	4.76296	1.90777e-06	0.0272983	5.79266	67.5743	0.949456	36	426534	20.6774	0.601411	5.03656	4.73972e-07	0.00698967	6.36158	67.2091	0.951638	0	10380	inf	inf					inf
PITX1	3	3	3	0	3	1719	3	193706	112.685	0.816856	5.78388	7.29958e-09	0.00010445	22.7272	558.713	0.991126	3	429954	250.119	0.816854	6.76	1.3799e-11	2.03494e-07	50.4459	1240.13	0.996002	0	7503	inf	inf					inf
PLA2G2F	3	3	3	0	3	1719	6	193615	56.3162	0.707522	5.69733	1.21701e-08	0.000174142	14.0727	225.366	0.982243	8	429573	93.7114	0.677434	6.70208	2.05473e-11	3.03012e-07	24.8398	353.538	0.989329	0	11703	inf	inf					inf
PLK3	3	3	3	0	3	1719	12	193602	28.1562	0.645952	5.16721	2.37615e-07	0.00340004	7.93832	99.8663	0.964484	17	429649	44.1073	0.62669	6.04226	1.51973e-09	2.24115e-05	12.914	150.647	0.977328	0	11835	inf	inf					inf
PLSCR3	3	3	3	0	3	1719	5	193675	67.6003	0.730698	5.76656	8.09081e-09	0.000115771	16.1423	283.095	0.985207	7	429779	107.15	0.690489	6.76945	1.2927e-11	1.90634e-07	27.6845	414.714	0.990667	0	11823	inf	inf					inf
PNMA1	3	3	3	0	3	1719	1	193655	337.967	1.15495	5.04171	4.61387e-07	0.00660199	35.1364	3250.81	0.997041	3	429583	249.903	0.816854	6.75894	1.39e-11	2.04984e-07	50.4024	1239.06	0.995998	0	9468	inf	inf					inf
POLDIP2	3	3	3	0	3	1719	1	193702	338.049	1.15495	5.04192	4.60881e-07	0.00659474	35.1449	3251.6	0.997042	2	429883	375.116	0.913191	6.49069	8.54459e-11	1.26007e-06	62.6386	2246.41	0.997334	0	11799	inf	inf					inf
POU3F1	3	3	3	0	3	1719	2	187956	164.01	0.913192	5.58473	2.34068e-08	0.000334927	27.3871	982.193	0.993903	7	413217	103.021	0.690489	6.71254	1.91267e-11	2.82061e-07	26.6176	398.732	0.990293	0	11724	inf	inf					inf
POU3F2	3	3	3	0	3	1719	4	193398	84.3796	0.764147	5.80428	6.46413e-09	9.24952e-05	18.8705	377.305	0.988149	15	428999	49.9126	0.632917	6.17818	6.4846e-10	9.56284e-06	14.4365	172.568	0.979965	0	10524	inf	inf					inf
PPP2R5B	3	3	3	0	3	1719	11	193601	30.7157	0.651789	5.25442	1.48493e-07	0.00212479	8.56142	110.198	0.967443	20	429551	37.4826	0.619611	5.84864	4.95618e-09	7.30888e-05	11.1277	126.256	0.973321	0	11784	inf	inf					inf
PRR23A	3	3	3	0	3	1719	5	193699	67.6087	0.730698	5.76673	8.08268e-09	0.000115655	16.1443	283.13	0.985209	7	429803	107.156	0.690489	6.76953	1.29198e-11	1.90528e-07	27.6861	414.737	0.990668	0	11724	inf	inf					inf
PRR29	2	3	3	0	3	1145	18	129072	18.7878	0.624316	4.69827	2.62368e-06	0.0375423	5.52646	63.871	0.946774	24	286366	31.2627	0.613088	5.61489	1.96682e-08	0.000290046	9.40059	103.967	0.968013	0	5888	inf	inf					inf
PSMB4	3	3	3	0	3	1719	1	193689	338.026	1.15495	5.04186	4.61021e-07	0.00659675	35.1425	3251.38	0.997042	11	429639	68.1642	0.651787	6.47745	9.32848e-11	1.37567e-06	18.9996	244.551	0.98533	0	12102	inf	inf					inf
PTBP2	3	3	3	0	3	1719	2	193550	168.892	0.913192	5.61684	1.94478e-08	0.000278278	28.2022	1011.42	0.994079	2	429557	374.832	0.913191	6.48986	8.59183e-11	1.26704e-06	62.5911	2244.71	0.997332	0	10596	inf	inf					inf
RAB27A	3	3	3	0	3	1719	5	193705	67.6108	0.730698	5.76677	8.08064e-09	0.000115626	16.1448	283.139	0.985209	16	429788	46.8791	0.629617	6.11097	9.90243e-10	1.46031e-05	13.6471	161.035	0.978669	0	10524	inf	inf					inf
RACGAP1	3	3	3	0	3	1719	1	193732	338.101	1.15495	5.04206	4.60558e-07	0.00659012	35.1503	3252.1	0.997042	6	429728	124.994	0.70752	6.82421	8.8411e-12	1.30379e-07	31.2345	500.197	0.992	0	11859	inf	inf					inf
RELL2	3	3	3	0	3	1719	18	193569	18.7676	0.62408	4.69833	2.62301e-06	0.0375326	5.52308	63.7729	0.946717	25	429466	29.9802	0.611488	5.56109	2.68102e-08	0.000395369	9.04326	99.3901	0.966645	0	11814	inf	inf					inf
RGMB	3	3	3	0	3	1719	2	193724	169.044	0.913192	5.61783	1.93374e-08	0.000276698	28.2276	1012.33	0.994084	8	429975	93.7991	0.677434	6.70346	2.0354e-11	3.00161e-07	24.8631	353.869	0.989339	0	9762	inf	inf					inf
RNF4	3	3	3	0	3	1719	4	193662	84.4948	0.764147	5.80607	6.39562e-09	9.15149e-05	18.8962	377.82	0.988165	6	429686	124.981	0.70752	6.82407	8.8496e-12	1.30505e-07	31.2315	500.148	0.991999	0	9783	inf	inf					inf
RNF44	3	3	3	0	3	1719	8	193408	42.192	0.677437	5.5241	3.31171e-08	0.000473872	11.1837	159.175	0.976299	13	428685	57.5493	0.640968	6.32269	2.57053e-10	3.79077e-06	16.3846	202.136	0.982624	0	6708	inf	inf					inf
RSRC2	2	3	3	0	3	1145	6	129103	56.3769	0.70773	5.69717	1.21809e-08	0.000174297	14.0822	225.7	0.982262	9	286371	83.3686	0.667324	6.62837	3.3941e-11	5.00529e-07	22.5406	308.347	0.988005	0	7924	inf	inf					inf
S1PR5	3	3	3	0	3	1719	3	193619	112.635	0.816856	5.78333	7.32349e-09	0.000104792	22.717	558.462	0.991122	10	429685	74.9887	0.658724	6.55409	5.59822e-11	8.25569e-07	20.6195	272.717	0.986665	0	11883	inf	inf					inf
SCGB1D2	3	3	3	0	3	1719	1	193655	337.967	1.15495	5.04171	4.61387e-07	0.00660199	35.1364	3250.81	0.997041	1	429587	749.716	1.15495	5.73157	9.95065e-09	0.000146742	77.9436	7211.29	0.998666	0	12153	inf	inf					inf
SENP2	3	3	3	0	3	1719	1	193667	337.988	1.15495	5.04176	4.61258e-07	0.00660014	35.1385	3251.01	0.997041	1	429609	749.754	1.15495	5.73161	9.94805e-09	0.000146704	77.9476	7211.66	0.998666	0	6417	inf	inf					inf
SEPTIN8	3	3	3	0	3	1719	3	193714	112.69	0.816856	5.78393	7.29738e-09	0.000104418	22.7281	558.736	0.991126	7	429990	107.203	0.690489	6.77016	1.28636e-11	1.897e-07	27.6981	414.917	0.990672	0	11874	inf	inf					inf
SGSH	3	3	3	0	3	1719	4	193696	84.5096	0.764147	5.8063	6.38685e-09	9.13894e-05	18.8995	377.886	0.988167	13	429864	57.7076	0.640968	6.32697	2.50019e-10	3.68702e-06	16.4297	202.692	0.982671	0	11319	inf	inf					inf
SHISA4	3	3	3	0	3	1719	6	193637	56.3226	0.707522	5.69749	1.21586e-08	0.000173978	14.0743	225.391	0.982245	7	429620	107.11	0.690489	6.76892	1.2975e-11	1.91342e-07	27.6743	414.56	0.990664	0	11850	inf	inf					inf
SLC25A16	3	3	3	0	3	1719	1	193667	337.988	1.15495	5.04176	4.61258e-07	0.00660014	35.1385	3251.01	0.997041	10	429368	74.9333	0.658724	6.55297	5.6404e-11	8.31789e-07	20.6043	272.516	0.986655	0	10524	inf	inf					inf
SLC25A24	3	3	3	0	3	1719	4	193580	84.459	0.764147	5.80552	6.41681e-09	9.18181e-05	18.8882	377.66	0.98816	20	429122	37.4452	0.619611	5.84702	5.00445e-09	7.38007e-05	11.1166	126.13	0.973294	0	11850	inf	inf					inf
SLC2A13	3	3	3	0	3	1719	1	193685	338.019	1.15495	5.04185	4.61064e-07	0.00659736	35.1418	3251.31	0.997042	1	429785	750.061	1.15495	5.73197	9.92727e-09	0.000146397	77.9795	7214.61	0.998667	0	11862	inf	inf					inf
SLC43A3	3	3	3	0	3	1719	7	193715	48.2959	0.690491	5.61535	1.96164e-08	0.000280691	12.4782	186.925	0.979294	11	429839	68.1959	0.651787	6.47817	9.28445e-11	1.36918e-06	19.0084	244.664	0.985336	0	11865	inf	inf					inf
SLC8A2	3	3	3	0	3	1719	1	193663	337.981	1.15495	5.04175	4.61301e-07	0.00660076	35.1378	3250.94	0.997041	1	429675	749.869	1.15495	5.73175	9.94025e-09	0.000146589	77.9595	7212.76	0.998666	0	10146	inf	inf					inf
SNX32	3	3	3	0	3	1719	7	193675	48.286	0.690491	5.61505	1.96503e-08	0.000281177	12.4757	186.887	0.97929	8	429822	93.7657	0.677434	6.70294	2.04274e-11	3.01242e-07	24.8542	353.743	0.989335	0	9870	inf	inf					inf
SOX11	3	3	3	0	3	1719	12	191285	27.8192	0.645952	5.14857	2.6248e-07	0.00375583	7.84332	98.6712	0.964054	45	422240	16.3754	0.596774	4.68482	2.80205e-06	0.0413219	5.08402	52.7445	0.938933	0	10524	inf	inf					inf
SOX9	2	3	3	0	3	1145	11	128527	30.6138	0.652015	5.2475	1.54174e-07	0.00220607	8.52925	109.881	0.967335	39	284687	19.1258	0.599876	4.91941	8.68053e-07	0.0128012	5.90193	61.9789	0.947715	0	8066	inf	inf					inf
SRPK1	1	3	3	0	3	571	1	64575	339.273	1.15547	5.04282	4.58717e-07	0.00656378	35.2369	3266.64	0.997053	2	143286	376.408	0.913833	6.48988	8.59022e-11	1.2668e-06	62.7752	2256.99	0.997343	0	2705	inf	inf					inf
ST6GAL2	3	3	3	0	3	1719	9	193616	37.5443	0.667107	5.4347	5.48901e-08	0.000785422	10.1553	138.802	0.973365	9	429343	83.2544	0.667105	6.6285	3.3912e-11	5.00101e-07	22.5194	307.793	0.987989	0	11376	inf	inf					inf
ST8SIA2	3	3	3	0	3	1719	14	193646	24.1394	0.63667	5.00078	5.71003e-07	0.00817048	6.93077	84.0757	0.958574	24	429532	31.2341	0.612849	5.61559	1.95888e-08	0.000288876	9.39641	103.824	0.967984	0	11943	inf	inf					inf
STUM	2	3	3	0	3	1145	7	128864	48.2336	0.690704	5.61175	2.00293e-08	0.000286599	12.4569	186.762	0.979268	9	285868	83.2221	0.667324	6.62574	3.4552e-11	5.09538e-07	22.501	307.806	0.987984	0	7870	inf	inf					inf
SUSD4	3	3	3	0	3	1719	3	193703	112.684	0.816856	5.78386	7.3004e-09	0.000104461	22.7268	558.705	0.991126	6	429752	125.001	0.70752	6.82429	8.8362e-12	1.30307e-07	31.2363	500.224	0.992	0	11877	inf	inf					inf
SYNPO2	4	3	3	0	4	2292	6	258168	75.0925	0.645838	6.687	2.27789e-11	3.25943e-07	21.1762	266.284	0.986683	7	572739	142.792	0.627133	7.91123	2.5e-15	3.75839e-11	41.7713	488.124	0.992997	0	15828	inf	inf					inf
TBC1D13	2	3	3	0	3	1145	14	129114	24.1636	0.636901	5.00053	5.71715e-07	0.00818068	6.93458	84.1981	0.958615	18	286464	41.6978	0.624312	5.97529	2.29676e-09	3.38703e-05	12.2656	141.755	0.976018	0	7916	inf	inf					inf
TBC1D19	3	3	3	0	3	1719	1	193600	337.871	1.15495	5.04147	4.61981e-07	0.00661048	35.1264	3249.88	0.99704	23	429500	32.5897	0.614325	5.67126	1.41753e-08	0.000209044	9.77589	108.644	0.969315	0	11856	inf	inf					inf
TERF1	3	3	3	0	3	1719	14	193696	24.1456	0.63667	5.00118	5.69803e-07	0.00815331	6.93256	84.0974	0.958585	41	429713	18.2911	0.598588	4.85545	1.20113e-06	0.017713	5.65863	59.1246	0.945329	0	11514	inf	inf					inf
TIGD1	3	3	3	0	3	1719	13	193700	26.0035	0.640971	5.08328	3.70979e-07	0.00530834	7.40332	91.3349	0.961544	22	429798	34.0947	0.615932	5.72976	1.00572e-08	0.000148313	10.1952	114.019	0.97067	0	9534	inf	inf					inf
TMEM120A	3	3	3	0	3	1719	1	193704	338.052	1.15495	5.04193	4.60859e-07	0.00659443	35.1453	3251.63	0.997042	16	429937	46.8954	0.629617	6.11153	9.86832e-10	1.45528e-05	13.6518	161.091	0.978676	0	12090	inf	inf					inf
TMPO	3	3	3	0	3	1719	2	193676	169.002	0.913192	5.61756	1.93677e-08	0.000277133	28.2206	1012.08	0.994083	2	429706	374.962	0.913191	6.49024	8.5702e-11	1.26385e-06	62.6128	2245.49	0.997333	0	11367	inf	inf					inf
TRIB2	2	3	3	0	3	1145	13	129106	26.0207	0.6412	5.08249	3.72521e-07	0.00533041	7.40489	91.4364	0.961569	18	286436	41.6937	0.624312	5.97514	2.29897e-09	3.39029e-05	12.2644	141.741	0.976016	0	6420	inf	inf					inf
TRMT10C	2	3	3	0	3	1145	3	121071	105.739	0.817036	5.70473	1.16527e-08	0.000166738	21.3186	524.457	0.990543	11	261002	62.168	0.652012	6.33399	2.38894e-10	3.52296e-06	17.3206	223.137	0.983915	0	7892	inf	inf					inf
TXLNG	3	3	2	1	4	1718	8	151332	44.0431	0.612853	6.17631	6.5618e-10	9.38929e-06	13.2497	146.403	0.977295	15	316814	49.1756	0.563251	6.91592	4.6485e-12	6.85511e-08	16.3043	148.32	0.979665	0	6423	inf	inf					inf
UBA1	3	3	3	0	3	1719	1	150775	263.133	1.15496	4.825	1.40004e-06	0.0200332	27.3563	2531	0.9962	19	315460	28.9758	0.621731	5.41466	6.14059e-08	0.000905553	8.56658	98.0087	0.965488	0	5307	inf	inf					inf
USP15	3	3	3	0	3	1719	8	193562	42.2256	0.677437	5.52528	3.28962e-08	0.000470712	11.1926	159.302	0.976318	12	429598	62.4779	0.645949	6.40114	1.54221e-10	2.2743e-06	17.615	221.6	0.983994	0	10821	inf	inf					inf
USP9X	3	3	3	0	3	1719	3	151294	88.0128	0.816857	5.48136	4.2208e-08	0.000603954	17.751	436.384	0.988638	3	316067	183.867	0.816855	6.38328	1.73335e-10	2.55618e-06	37.0837	911.641	0.994561	0	6837	inf	inf					inf
VGF	3	3	3	0	3	1719	2	192872	168.3	0.913192	5.613	1.98848e-08	0.000284532	28.1034	1007.88	0.994058	2	426968	372.572	0.913191	6.48324	8.97758e-11	1.32392e-06	62.2138	2231.18	0.997316	0	9084	inf	inf					inf
VPS37D	3	3	3	0	3	1719	14	193518	24.1234	0.63667	4.99974	5.74087e-07	0.00821461	6.92619	84.0201	0.958546	19	429425	39.4438	0.621731	5.91072	3.40609e-09	5.02296e-05	11.6614	133.416	0.974647	0	11886	inf	inf					inf
VTN	3	3	3	0	3	1719	6	193666	56.331	0.707522	5.6977	1.21436e-08	0.000173762	14.0764	225.425	0.982248	37	429737	20.2697	0.600787	5.00864	5.48152e-07	0.00808359	6.24377	65.8031	0.950665	0	12015	inf	inf					inf
WNT4	3	3	3	0	3	1719	4	193636	84.4834	0.764147	5.80589	6.40233e-09	9.16109e-05	18.8937	377.769	0.988163	7	429901	107.181	0.690489	6.76986	1.28903e-11	1.90093e-07	27.6924	414.831	0.99067	0	10458	inf	inf					inf
WNT7A	2	3	3	0	3	1145	9	129143	37.5962	0.667327	5.43497	5.48055e-08	0.000784212	10.1649	139.054	0.973402	12	286656	62.5886	0.646176	6.40164	1.53721e-10	2.26692e-06	17.6384	222.091	0.984023	0	8060	inf	inf					inf
XIAP	2	3	3	0	3	1145	4	100799	66.0255	0.764341	5.4819	4.20773e-08	0.000602085	14.7602	295.347	0.984854	5	210490	110.3	0.730898	6.43484	1.23605e-10	1.82281e-06	26.3284	462.094	0.990934	0	4524	inf	inf					inf
YARS1	3	3	3	0	3	1719	3	193630	112.641	0.816856	5.7834	7.32047e-09	0.000104749	22.7183	558.494	0.991122	4	429496	187.389	0.764145	6.84842	7.4668e-12	1.10113e-07	41.9075	837.911	0.994664	0	11961	inf	inf					inf
YDJC	5	3	3	0	5	2865	8	322827	70.4247	0.570396	7.45893	8.72e-14	1.24819e-09	23.0247	215.405	0.9858	35	716559	35.7297	0.478458	7.47398	7.78e-14	1.14743e-09	13.9881	91.2643	0.972012	0	18975	inf	inf					inf
ZBTB37	3	3	3	0	3	1719	8	193692	42.2539	0.677437	5.52627	3.2711e-08	0.000468062	11.2001	159.409	0.976334	12	429716	62.4951	0.645949	6.40156	1.53792e-10	2.26798e-06	17.6199	221.661	0.983999	0	10779	inf	inf					inf
ZKSCAN8P1	3	3	3	0	3	1719	8	193676	42.2504	0.677437	5.52615	3.27337e-08	0.000468387	11.1992	159.396	0.976332	14	429754	53.5719	0.636668	6.25291	4.02881e-10	5.94129e-06	15.3814	186.586	0.981334	0	6255	inf	inf					inf
ZNF169	3	3	3	0	3	1719	7	189471	47.2378	0.690491	5.58327	2.3604e-08	0.000337749	12.2049	182.83	0.978831	10	418825	73.0934	0.658724	6.51523	7.25794e-11	1.07033e-06	20.0984	265.825	0.986319	0	10290	inf	inf					inf
ZNF454	3	3	3	0	3	1719	6	193692	56.3386	0.707522	5.69789	1.213e-08	0.000173569	14.0783	225.455	0.98225	10	429633	74.9796	0.658724	6.55391	5.60511e-11	8.26586e-07	20.617	272.684	0.986663	0	8439	inf	inf					inf
ZNF607	3	3	3	0	3	1719	3	193701	112.682	0.816856	5.78385	7.30095e-09	0.000104469	22.7266	558.699	0.991125	7	429769	107.148	0.690489	6.76942	1.293e-11	1.90679e-07	27.6839	414.704	0.990667	0	10572	inf	inf					inf
ZNF841	3	3	3	0	3	1719	1	193698	338.042	1.15495	5.0419	4.60924e-07	0.00659536	35.1442	3251.53	0.997042	3	429732	249.99	0.816854	6.75937	1.38594e-11	2.04384e-07	50.4198	1239.49	0.996	0	11829	inf	inf					inf
AIDA	2	2	2	0	2	1146	3	129133	75.121	0.913353	4.72884	2.25806e-06	0.0323106	12.5401	450.011	0.986688	8	286464	62.4921	0.791123	5.2268	1.72472e-07	0.00254344	13.2559	294.607	0.983998	0	7996	inf	inf					inf
AIF1	2	2	2	0	2	1146	3	128981	75.0326	0.913353	4.72755	2.27245e-06	0.0325164	12.5253	449.481	0.986672	10	285938	49.9019	0.775162	5.04418	4.55461e-07	0.00671669	10.9216	228.007	0.979961	0	6260	inf	inf					inf
AK1	2	2	2	0	2	1146	2	129129	112.678	1.00044	4.72246	2.33013e-06	0.0333419	15.858	800.628	0.991125	2	286553	250.046	1.00044	5.51923	3.40491e-08	0.000502122	35.1909	1776.68	0.996001	0	7342	inf	inf					inf
ALG11	2	2	2	0	2	1146	4	129132	56.3403	0.866534	4.65234	3.28186e-06	0.0469602	10.3089	307.913	0.982251	9	286475	55.5507	0.782296	5.13526	2.8175e-07	0.00415496	11.9891	257.391	0.981998	0	7984	inf	inf					inf
ANGEL2	2	2	2	0	2	1146	4	127865	55.7875	0.866534	4.64096	3.46789e-06	0.0496221	10.2077	304.892	0.982075	7	276273	68.8788	0.80233	5.27507	1.32703e-07	0.00195698	14.2932	331.927	0.985482	0	5462	inf	inf					inf
AQP2	2	2	2	0	2	1146	3	129163	75.1385	0.913353	4.72909	2.25524e-06	0.0322702	12.543	450.116	0.986691	5	286685	100.065	0.837183	5.50156	3.76443e-08	0.000555141	19.3935	516.304	0.990006	0	8062	inf	inf					inf
ARHGAP6	3	2	2	0	3	1719	12	151180	21.9866	0.645953	4.7843	1.71581e-06	0.0245516	6.19887	77.9838	0.954518	13	315814	42.3968	0.640969	5.84595	5.03682e-09	7.4278e-05	12.0706	148.915	0.976413	0	6714	inf	inf					inf
ARL15	2	2	2	0	2	1146	4	129136	56.3421	0.866534	4.65238	3.28129e-06	0.046952	10.3092	307.922	0.982251	8	286576	62.5166	0.791123	5.22729	1.72012e-07	0.00253666	13.261	294.722	0.984004	0	7912	inf	inf					inf
ASPA	2	2	2	0	2	1146	2	129114	112.665	1.00044	4.72234	2.33147e-06	0.0333609	15.8561	800.535	0.991124	5	286395	99.9634	0.837183	5.50035	3.79034e-08	0.000558961	19.3738	515.781	0.989996	0	8022	inf	inf					inf
ATXN7L3	2	2	2	0	2	1146	3	129121	75.114	0.913353	4.72874	2.25919e-06	0.0323268	12.5389	449.969	0.986687	4	286428	124.969	0.866531	5.57171	2.52247e-08	0.000371988	22.8662	682.978	0.991998	0	7924	inf	inf					inf
BEAN1	2	2	2	0	2	1146	2	129060	112.618	1.00044	4.72192	2.33627e-06	0.0334296	15.8495	800.201	0.99112	4	286388	124.951	0.866531	5.57155	2.5248e-08	0.000372333	22.863	682.883	0.991997	0	7272	inf	inf					inf
BIN3	2	2	2	0	2	1146	2	129128	112.677	1.00044	4.72245	2.33022e-06	0.0333432	15.8578	800.622	0.991125	4	286552	125.023	0.866531	5.57221	2.51524e-08	0.000370923	22.8761	683.274	0.992001	0	7236	inf	inf					inf
BNC1	2	2	2	0	2	1146	2	126671	110.533	1.00044	4.70325	2.56058e-06	0.0366394	15.5561	785.388	0.990953	3	280034	162.905	0.913351	5.57636	2.4561e-08	0.0003622	27.1941	975.876	0.993861	0	7900	inf	inf					inf
C1D	2	2	2	0	2	1146	3	129009	75.0489	0.913353	4.72779	2.26979e-06	0.0324784	12.528	449.579	0.986675	3	286437	166.63	0.913351	5.60111	2.12986e-08	0.00031409	27.8159	998.19	0.993999	0	7016	inf	inf					inf
C1orf122	2	2	2	0	2	1146	2	128999	112.565	1.00044	4.72145	2.3417e-06	0.0335074	15.842	799.822	0.991116	5	286307	99.9326	0.837183	5.49999	3.79824e-08	0.000560126	19.3679	515.623	0.989993	0	7886	inf	inf					inf
CAMK2G	2	2	2	0	2	1146	2	129132	112.681	1.00044	4.72248	2.32987e-06	0.0333381	15.8583	800.647	0.991125	4	286550	125.022	0.866531	5.5722	2.51536e-08	0.00037094	22.876	683.269	0.992001	0	7204	inf	inf					inf
CCDC51	2	2	2	0	2	1146	3	129131	75.1198	0.913353	4.72882	2.25825e-06	0.0323133	12.5399	450.004	0.986688	6	286522	83.3397	0.817033	5.4134	6.18393e-08	0.000911945	16.8027	413.356	0.988001	0	7016	inf	inf					inf
CDC6	2	2	2	0	2	1146	4	129096	56.3246	0.866534	4.65202	3.28699e-06	0.0470335	10.306	307.827	0.982246	4	286088	124.82	0.866531	5.57034	2.54239e-08	0.000374927	22.8391	682.168	0.991988	0	8072	inf	inf					inf
CDH7	2	2	2	0	2	1146	2	129053	112.612	1.00044	4.72187	2.33689e-06	0.0334385	15.8486	800.157	0.99112	3	286097	166.432	0.913351	5.59981	2.1459e-08	0.000316455	27.7829	997.005	0.993992	0	7898	inf	inf					inf
CHMP2A	2	2	2	0	2	1146	2	129133	112.682	1.00044	4.72249	2.32978e-06	0.0333368	15.8585	800.653	0.991125	8	286494	62.4987	0.791123	5.22693	1.72348e-07	0.00254162	13.2572	294.638	0.984	0	7864	inf	inf					inf
CHMP6	1	2	2	0	2	572	4	64534	56.4108	0.867043	4.65105	3.30248e-06	0.0472552	10.3115	308.606	0.982273	11	143181	45.5121	0.769847	4.9594	7.07118e-07	0.0104279	10.0651	205.794	0.978028	0	1690	inf	inf					inf
CKMT2	3	2	2	0	3	1719	2	193723	169.043	0.913192	5.61782	1.9338e-08	0.000276707	28.2274	1012.33	0.994084	5	429919	150.059	0.730697	6.85788	6.989e-12	1.03067e-07	35.8328	628.411	0.993336	0	10524	inf	inf					inf
CLDN9	2	2	2	0	2	1146	4	129114	56.3325	0.866534	4.65218	3.28442e-06	0.0469968	10.3074	307.87	0.982248	14	286572	35.7233	0.756508	4.72672	2.28176e-06	0.0336491	8.10958	157.363	0.972007	0	7828	inf	inf					inf
CNPY2	2	2	2	0	2	1146	3	129129	75.1187	0.913353	4.72881	2.25844e-06	0.032316	12.5397	449.997	0.986688	9	286495	55.5546	0.782296	5.13535	2.81616e-07	0.00415299	11.9899	257.409	0.982	0	7276	inf	inf					inf
CRNKL1	3	2	2	0	3	1719	1	193593	337.859	1.15495	5.04143	4.62056e-07	0.00661156	35.1251	3249.77	0.99704	1	429401	749.391	1.15495	5.73119	9.97268e-09	0.000147067	77.9098	7208.16	0.998666	0	11790	inf	inf					inf
CSRNP3	2	2	2	0	2	1146	2	129088	112.642	1.00044	4.72214	2.33378e-06	0.033394	15.8529	800.374	0.991122	3	286225	166.507	0.913351	5.6003	2.13984e-08	0.000315562	27.7953	997.451	0.993994	0	7844	inf	inf					inf
CST1	1	2	2	0	2	572	4	64564	56.4371	0.867043	4.65159	3.29391e-06	0.0471325	10.3163	308.75	0.982281	7	143313	71.5849	0.802878	5.31947	1.04069e-07	0.00153471	14.8388	345.338	0.986031	0	3958	inf	inf					inf
DCTN3	2	2	2	0	2	1146	2	129095	112.648	1.00044	4.72219	2.33315e-06	0.0333851	15.8538	800.418	0.991123	2	286427	249.936	1.00044	5.51879	3.41343e-08	0.000503379	35.1754	1775.9	0.995999	0	6928	inf	inf					inf
DET1	2	2	2	0	2	1146	3	129122	75.1146	0.913353	4.72875	2.2591e-06	0.0323255	12.539	449.973	0.986687	5	286523	100.008	0.837183	5.50089	3.77888e-08	0.000557271	19.3825	516.012	0.990001	0	7922	inf	inf					inf
DHX15	2	2	2	0	2	1146	2	129112	112.663	1.00044	4.72232	2.33164e-06	0.0333635	15.8559	800.523	0.991124	3	286455	166.64	0.913351	5.60118	2.12901e-08	0.000313965	27.8177	998.252	0.993999	0	6604	inf	inf					inf
DIMT1	1	2	2	0	2	572	2	64576	112.895	1.00088	4.7223	2.33196e-06	0.0333681	15.8748	802.865	0.991142	3	143351	167.076	0.913832	5.60108	2.13017e-08	0.000314137	27.864	1001.8	0.994015	0	3948	inf	inf					inf
DNAJB6	2	2	2	0	2	1146	4	129128	56.3386	0.866534	4.65231	3.28243e-06	0.0469683	10.3086	307.903	0.98225	13	286530	38.4656	0.760131	4.80149	1.57487e-06	0.0232247	8.67033	170.651	0.974003	0	5572	inf	inf					inf
DTL	2	2	2	0	2	1146	2	129134	112.682	1.00044	4.72249	2.32969e-06	0.0333355	15.8586	800.659	0.991125	3	286536	166.688	0.913351	5.60149	2.12521e-08	0.000313405	27.8255	998.535	0.994001	0	7850	inf	inf					inf
DUS2	2	2	2	0	2	1146	3	129136	75.1227	0.913353	4.72887	2.25778e-06	0.0323066	12.5404	450.021	0.986688	7	286566	71.445	0.80233	5.32066	1.03389e-07	0.00152467	14.8257	344.294	0.986003	0	7836	inf	inf					inf
DYNC1LI2	2	2	2	0	2	1146	2	129036	112.597	1.00044	4.72174	2.3384e-06	0.0334602	15.8465	800.052	0.991119	2	286352	249.871	1.00044	5.51853	3.41852e-08	0.00050413	35.1662	1775.44	0.995998	0	7900	inf	inf					inf
EGR1	2	2	2	0	2	1146	3	129169	75.1419	0.913353	4.72915	2.25467e-06	0.0322621	12.5436	450.136	0.986692	12	286690	41.6943	0.764336	4.88053	1.05801e-06	0.0156025	9.32096	186.506	0.976016	0	7016	inf	inf					inf
EMSY	2	2	2	0	2	1146	4	129116	56.3333	0.866534	4.6522	3.28414e-06	0.0469927	10.3076	307.874	0.982249	15	286351	33.316	0.753354	4.6539	3.25711e-06	0.0480326	7.61	145.855	0.969984	0	5554	inf	inf					inf
ERRFI1	2	2	2	0	2	1146	2	129032	112.593	1.00044	4.7217	2.33876e-06	0.0334653	15.8461	800.027	0.991118	2	286186	249.726	1.00044	5.51795	3.42981e-08	0.000505795	35.1458	1774.41	0.995996	0	7924	inf	inf					inf
ERVH48-1	2	2	2	0	2	1146	2	129120	112.67	1.00044	4.72239	2.33093e-06	0.0333533	15.8569	800.573	0.991125	3	286475	166.652	0.913351	5.60125	2.12807e-08	0.000313827	27.8196	998.322	0.993999	0	3204	inf	inf					inf
EVPLL	3	2	2	0	3	1719	1	193715	338.072	1.15495	5.04198	4.60741e-07	0.00659274	35.1473	3251.82	0.997042	2	429920	375.148	0.913191	6.49078	8.53924e-11	1.25928e-06	62.644	2246.6	0.997334	0	11574	inf	inf					inf
FAM20B	2	2	2	0	2	1146	2	129115	112.666	1.00044	4.72235	2.33138e-06	0.0333597	15.8562	800.542	0.991124	2	286329	249.851	1.00044	5.51845	3.42008e-08	0.00050436	35.1634	1775.3	0.995998	0	7924	inf	inf					inf
FDCSP	2	2	2	0	2	1146	2	128529	112.154	1.00044	4.7178	2.38408e-06	0.0341138	15.7843	796.908	0.991084	6	284948	82.8819	0.817033	5.40666	6.42119e-08	0.000946933	16.7104	411.086	0.987935	0	7924	inf	inf					inf
FGF21	2	2	2	0	2	1146	4	129110	56.3307	0.866534	4.65215	3.28499e-06	0.047005	10.3071	307.86	0.982248	5	286450	99.9825	0.837183	5.50058	3.78541e-08	0.000558234	19.3776	515.881	0.989998	0	7936	inf	inf					inf
FOXN2	2	2	2	0	2	1146	2	129130	112.679	1.00044	4.72246	2.33005e-06	0.0333406	15.8581	800.635	0.991125	2	286474	249.977	1.00044	5.51895	3.41025e-08	0.00050291	35.1812	1776.19	0.996	0	7900	inf	inf					inf
GKN2	1	2	2	0	2	572	2	64572	112.888	1.00088	4.72223	2.33267e-06	0.0333782	15.8738	802.815	0.991142	2	143250	250.437	1.00088	5.51837	3.42165e-08	0.00050459	35.2156	1780.99	0.996007	0	3960	inf	inf					inf
GLRB	2	2	2	0	2	1146	2	129064	112.621	1.00044	4.72195	2.33591e-06	0.0334245	15.85	800.225	0.991121	2	286389	249.903	1.00044	5.51866	3.41601e-08	0.000503759	35.1708	1775.67	0.995998	0	8044	inf	inf					inf
GORASP2	2	2	2	0	2	1146	3	129102	75.103	0.913353	4.72858	2.26099e-06	0.0323525	12.537	449.903	0.986685	3	286440	166.632	0.913351	5.60112	2.12972e-08	0.000314069	27.8162	998.2	0.993999	0	6010	inf	inf					inf
GPS1	3	2	2	0	3	1719	1	193675	338.002	1.15495	5.0418	4.61172e-07	0.0065989	35.14	3251.14	0.997041	1	429801	750.089	1.15495	5.732	9.92538e-09	0.00014637	77.9824	7214.88	0.998667	0	8979	inf	inf					inf
GTF3A	2	2	2	0	2	1146	4	129130	56.3394	0.866534	4.65232	3.28215e-06	0.0469642	10.3087	307.908	0.98225	4	286508	125.003	0.866531	5.57204	2.5178e-08	0.000371301	22.8726	683.169	0.992	0	7272	inf	inf					inf
H1-10	2	2	2	0	2	1146	2	129100	112.653	1.00044	4.72223	2.33271e-06	0.0333787	15.8544	800.449	0.991123	2	286567	250.058	1.00044	5.51928	3.40396e-08	0.000501982	35.1926	1776.77	0.996001	0	7924	inf	inf					inf
HBE1	2	2	2	0	2	1146	3	129097	75.1001	0.913353	4.72853	2.26146e-06	0.0323592	12.5366	449.886	0.986684	11	286445	45.4458	0.769276	4.96119	7.00637e-07	0.0103323	10.0617	205.265	0.977996	0	7502	inf	inf					inf
HK1	2	2	2	0	2	1146	4	129120	56.3351	0.866534	4.65223	3.28357e-06	0.0469846	10.3079	307.884	0.982249	9	286509	55.5573	0.782296	5.13541	2.81523e-07	0.00415161	11.9905	257.422	0.982001	0	6390	inf	inf					inf
HNRNPD	2	2	2	0	2	1146	2	128876	112.457	1.00044	4.7205	2.35271e-06	0.0336649	15.8269	799.06	0.991108	3	285557	166.118	0.913351	5.59774	2.17165e-08	0.000320253	27.7305	995.123	0.99398	0	7812	inf	inf					inf
HNRNPLL	2	2	2	0	2	1146	2	129119	112.669	1.00044	4.72238	2.33102e-06	0.0333546	15.8567	800.566	0.991124	5	286611	100.039	0.837183	5.50125	3.77102e-08	0.000556113	19.3885	516.17	0.990004	0	7920	inf	inf					inf
HPN	2	2	2	0	2	1146	2	129121	112.671	1.00044	4.72239	2.33084e-06	0.0333521	15.857	800.579	0.991125	15	286599	33.3449	0.753354	4.65505	3.23899e-06	0.0477654	7.61659	145.981	0.97001	0	7998	inf	inf					inf
HSP90AB1	2	2	2	0	2	1146	2	129158	112.703	1.00044	4.72268	2.32756e-06	0.0333051	15.8615	800.808	0.991127	7	286667	71.4702	0.80233	5.3211	1.03139e-07	0.001521	14.8309	344.415	0.986008	0	7472	inf	inf					inf
HTR3E	2	2	2	0	2	1146	3	129095	75.0989	0.913353	4.72852	2.26165e-06	0.0323619	12.5364	449.879	0.986684	5	286357	99.9501	0.837183	5.50019	3.79374e-08	0.000559464	19.3713	515.713	0.989995	0	7594	inf	inf					inf
IFNK	2	2	2	0	2	1146	2	129110	112.661	1.00044	4.72231	2.33182e-06	0.033366	15.8556	800.511	0.991124	2	286356	249.874	1.00044	5.51854	3.41825e-08	0.000504089	35.1667	1775.46	0.995998	0	7908	inf	inf					inf
ITFG2	2	2	2	0	2	1146	3	129029	75.0605	0.913353	4.72796	2.26789e-06	0.0324513	12.53	449.649	0.986677	6	286335	83.2853	0.817033	5.4126	6.2116e-08	0.000916025	16.7918	413.087	0.987993	0	6814	inf	inf					inf
KAT5	2	2	2	0	2	1146	3	129081	75.0908	0.913353	4.7284	2.26297e-06	0.0323809	12.535	449.83	0.986683	4	286340	124.93	0.866531	5.57136	2.52761e-08	0.000372746	22.8592	682.769	0.991996	0	7048	inf	inf					inf
KCNN1	2	2	2	0	2	1146	3	129129	75.1187	0.913353	4.72881	2.25844e-06	0.032316	12.5397	449.997	0.986688	8	286626	62.5275	0.791123	5.22751	1.71807e-07	0.00253363	13.2633	294.774	0.984007	0	7918	inf	inf					inf
KIF5C	2	2	2	0	2	1146	2	129111	112.662	1.00044	4.72232	2.33173e-06	0.0333648	15.8558	800.517	0.991124	2	286422	249.932	1.00044	5.51877	3.41377e-08	0.000503429	35.1748	1775.87	0.995999	0	7910	inf	inf					inf
KRTAP19-6	1	2	2	0	2	572	3	64561	75.2459	0.913836	4.72816	2.26568e-06	0.0324196	12.549	451.187	0.98671	4	143278	125.243	0.867038	5.57098	2.53305e-08	0.000373548	22.8937	685.159	0.992016	0	3962	inf	inf					inf
KRTAP20-4	2	2	2	0	2	1146	2	129126	112.675	1.00044	4.72243	2.3304e-06	0.0333457	15.8576	800.61	0.991125	5	286437	99.978	0.837183	5.50053	3.78657e-08	0.000558406	19.3767	515.857	0.989998	0	7920	inf	inf					inf
KRTAP3-1	2	2	2	0	2	1146	2	129148	112.695	1.00044	4.7226	2.32845e-06	0.0333178	15.8603	800.746	0.991126	6	286572	83.3543	0.817033	5.41361	6.17656e-08	0.000910857	16.8057	413.428	0.988003	0	7912	inf	inf					inf
LCMT1	2	2	2	0	2	1146	4	129154	56.3499	0.866534	4.65254	3.27873e-06	0.0469154	10.3106	307.965	0.982254	4	286598	125.043	0.866531	5.5724	2.51257e-08	0.000370529	22.8798	683.384	0.992003	0	7016	inf	inf					inf
LCN9	2	2	2	0	2	1146	3	129153	75.1326	0.913353	4.72901	2.25618e-06	0.0322836	12.542	450.081	0.98669	9	286637	55.5821	0.782296	5.13599	2.80669e-07	0.00413903	11.9959	257.537	0.982009	0	6788	inf	inf					inf
LMNB1	1	2	2	0	2	572	3	64565	75.2506	0.913836	4.72822	2.26492e-06	0.0324087	12.5498	451.215	0.986711	6	143224	83.4639	0.817571	5.41166	6.24436e-08	0.000920856	16.81	414.409	0.988019	0	4058	inf	inf					inf
LRRC1	2	2	2	0	2	1146	2	129057	112.615	1.00044	4.7219	2.33653e-06	0.0334334	15.8491	800.182	0.99112	2	286422	249.932	1.00044	5.51877	3.41377e-08	0.000503429	35.1748	1775.87	0.995999	0	7914	inf	inf					inf
LY6G6D	2	2	2	0	2	1146	2	129129	112.678	1.00044	4.72246	2.33013e-06	0.0333419	15.858	800.628	0.991125	2	286535	250.031	1.00044	5.51917	3.40612e-08	0.000502301	35.1887	1776.57	0.996	0	6860	inf	inf					inf
MAP2K5	2	2	2	0	2	1146	3	129135	75.1222	0.913353	4.72886	2.25787e-06	0.0323079	12.5403	450.018	0.986688	11	286451	45.4468	0.769276	4.96121	7.00539e-07	0.0103308	10.062	205.269	0.977996	0	7918	inf	inf					inf
MBD2	3	2	2	0	3	1719	6	179090	52.0913	0.707522	5.5871	2.30888e-08	0.000330377	13.017	208.459	0.980803	13	395843	53.1404	0.640969	6.19834	5.70635e-10	8.41516e-06	15.1294	186.65	0.981182	0	4740	inf	inf					inf
MDK	2	2	2	0	2	1146	2	129126	112.675	1.00044	4.72243	2.3304e-06	0.0333457	15.8576	800.61	0.991125	9	286617	55.5782	0.782296	5.1359	2.80802e-07	0.00414099	11.995	257.519	0.982007	0	7912	inf	inf					inf
MIF4GD	2	2	2	0	2	1146	4	129142	56.3447	0.866534	4.65243	3.28044e-06	0.0469398	10.3097	307.936	0.982252	6	286580	83.3566	0.817033	5.41365	6.17538e-08	0.000910683	16.8061	413.44	0.988003	0	5492	inf	inf					inf
MIPOL1	2	2	2	0	2	1146	3	129095	75.0989	0.913353	4.72852	2.26165e-06	0.0323619	12.5364	449.879	0.986684	9	286440	55.5439	0.782296	5.13511	2.81984e-07	0.00415842	11.9876	257.36	0.981996	0	8146	inf	inf					inf
MMP27	2	2	2	0	2	1146	2	129164	112.709	1.00044	4.72273	2.32703e-06	0.0332975	15.8623	800.845	0.991128	2	286614	250.099	1.00044	5.51944	3.40079e-08	0.000501514	35.1984	1777.06	0.996002	0	7876	inf	inf					inf
MOB4	1	2	2	0	2	572	3	64575	75.2622	0.913836	4.72839	2.26303e-06	0.0323817	12.5517	451.285	0.986713	3	143341	167.064	0.913832	5.60101	2.13111e-08	0.000314275	27.8621	1001.73	0.994014	0	2845	inf	inf					inf
NAGLU	2	2	2	0	2	1146	2	129114	112.665	1.00044	4.72234	2.33147e-06	0.0333609	15.8561	800.535	0.991124	4	286556	125.024	0.866531	5.57223	2.51501e-08	0.000370889	22.8765	683.284	0.992002	0	5702	inf	inf					inf
NDUFS7	2	2	2	0	2	1146	3	129133	75.121	0.913353	4.72884	2.25806e-06	0.0323106	12.5401	450.011	0.986688	3	286603	166.727	0.913351	5.60174	2.12208e-08	0.000312942	27.832	998.768	0.994002	0	5370	inf	inf					inf
NFKBIE	2	2	2	0	2	1146	2	129124	112.674	1.00044	4.72242	2.33058e-06	0.0333482	15.8573	800.597	0.991125	8	286585	62.5185	0.791123	5.22733	1.71975e-07	0.00253611	13.2615	294.732	0.984005	0	7672	inf	inf					inf
NMNAT3	1	2	2	0	2	572	2	64554	112.857	1.00088	4.72196	2.33587e-06	0.033424	15.8694	802.592	0.991139	4	143200	125.175	0.867038	5.57036	2.54219e-08	0.000374897	22.8812	684.786	0.992011	0	2417	inf	inf					inf
NOSIP	2	2	2	0	2	1146	4	128898	56.2382	0.866534	4.65025	3.31535e-06	0.0474393	10.2902	307.355	0.982218	6	285899	83.1585	0.817033	5.41074	6.27665e-08	0.000925618	16.7662	412.458	0.987975	0	7870	inf	inf					inf
OAS2	2	2	2	0	2	1146	3	129123	75.1152	0.913353	4.72876	2.25901e-06	0.0323241	12.5391	449.976	0.986687	13	286523	38.4646	0.760131	4.80146	1.57513e-06	0.0232284	8.67012	170.647	0.974002	0	8134	inf	inf					inf
ODF3	2	2	2	0	2	1146	2	129080	112.635	1.00044	4.72208	2.33449e-06	0.0334042	15.8519	800.325	0.991122	4	286398	124.955	0.866531	5.57159	2.52422e-08	0.000372247	22.8638	682.907	0.991997	0	7850	inf	inf					inf
OR1I1	2	2	2	0	2	1146	3	129139	75.1245	0.913353	4.72889	2.2575e-06	0.0323025	12.5406	450.032	0.986689	3	286544	166.692	0.913351	5.60152	2.12484e-08	0.00031335	27.8263	998.562	0.994001	0	7904	inf	inf					inf
OR2AG1	2	2	2	0	2	1146	4	129114	56.3325	0.866534	4.65218	3.28442e-06	0.0469968	10.3074	307.87	0.982248	11	286523	45.4582	0.769276	4.96154	6.99361e-07	0.0103135	10.0645	205.321	0.978002	0	7892	inf	inf					inf
OR2Y1	3	2	2	0	3	1719	7	193738	48.3017	0.690491	5.61552	1.95969e-08	0.000280412	12.4797	186.948	0.979297	7	429930	107.188	0.690489	6.76996	1.28816e-11	1.89965e-07	27.6942	414.859	0.990671	0	11886	inf	inf					inf
OR4F15	2	2	2	0	2	1146	2	129133	112.682	1.00044	4.72249	2.32978e-06	0.0333368	15.8585	800.653	0.991125	2	286488	249.99	1.00044	5.519	3.4093e-08	0.00050277	35.1829	1776.28	0.996	0	7922	inf	inf					inf
OR5AN1	2	2	2	0	2	1146	4	129121	56.3355	0.866534	4.65224	3.28343e-06	0.0469826	10.308	307.886	0.982249	4	286483	124.993	0.866531	5.57193	2.51926e-08	0.000371515	22.8706	683.11	0.992	0	7894	inf	inf					inf
OR5AR1	2	2	2	0	2	1146	4	129120	56.3351	0.866534	4.65223	3.28357e-06	0.0469846	10.3079	307.884	0.982249	6	286368	83.2949	0.817033	5.41274	6.20671e-08	0.000915304	16.7937	413.134	0.987994	0	7912	inf	inf					inf
OR6X1	2	2	2	0	2	1146	2	129151	112.697	1.00044	4.72263	2.32818e-06	0.033314	15.8607	800.765	0.991127	4	286594	125.041	0.866531	5.57238	2.5128e-08	0.000370563	22.8795	683.374	0.992003	0	7906	inf	inf					inf
OR7G2	2	2	2	0	2	1146	3	129117	75.1117	0.913353	4.7287	2.25957e-06	0.0323322	12.5385	449.955	0.986686	10	286360	49.9756	0.775162	5.04609	4.50952e-07	0.00665019	10.9377	228.344	0.97999	0	7882	inf	inf					inf
OVOL3	2	2	2	0	2	1146	4	129118	56.3342	0.866534	4.65222	3.28385e-06	0.0469887	10.3078	307.879	0.982249	4	286568	125.03	0.866531	5.57228	2.51431e-08	0.000370786	22.8774	683.312	0.992002	0	5524	inf	inf					inf
PDE4B	2	2	2	0	2	1146	2	129119	112.669	1.00044	4.72238	2.33102e-06	0.0333546	15.8567	800.566	0.991124	3	286345	166.576	0.913351	5.60076	2.13418e-08	0.000314728	27.807	997.869	0.993997	0	8114	inf	inf					inf
PDK4	2	2	2	0	2	1146	4	129124	56.3368	0.866534	4.65227	3.283e-06	0.0469764	10.3082	307.894	0.98225	6	286432	83.3136	0.817033	5.41301	6.19723e-08	0.000913906	16.7974	413.226	0.987997	0	7912	inf	inf					inf
PEX11B	2	2	2	0	2	1146	2	129105	112.657	1.00044	4.72227	2.33226e-06	0.0333724	15.855	800.48	0.991124	3	286395	166.606	0.913351	5.60095	2.13183e-08	0.000314381	27.8118	998.043	0.993998	0	7016	inf	inf					inf
PIAS3	2	2	2	0	2	1146	3	129109	75.107	0.913353	4.72864	2.26033e-06	0.032343	12.5377	449.927	0.986686	3	286475	166.652	0.913351	5.60125	2.12807e-08	0.000313827	27.8196	998.322	0.993999	0	7016	inf	inf					inf
PISD	2	2	2	0	2	1146	2	129164	112.709	1.00044	4.72273	2.32703e-06	0.0332975	15.8623	800.845	0.991128	9	286693	55.593	0.782296	5.13624	2.80297e-07	0.00413353	11.9982	257.587	0.982012	0	6832	inf	inf					inf
PLAAT3	2	2	2	0	2	1146	2	129152	112.698	1.00044	4.72263	2.3281e-06	0.0333127	15.8608	800.771	0.991127	4	286573	125.032	0.866531	5.5723	2.51402e-08	0.000370743	22.8778	683.324	0.992002	0	7876	inf	inf					inf
PLAC8	2	2	2	0	2	1146	2	129150	112.696	1.00044	4.72262	2.32827e-06	0.0333152	15.8605	800.759	0.991127	2	286554	250.047	1.00044	5.51923	3.40484e-08	0.000502112	35.191	1776.69	0.996001	0	7016	inf	inf					inf
PPIF	4	2	2	0	4	2292	18	258122	25.0264	0.553169	5.82088	5.8538e-09	8.37621e-05	8.46313	74.0056	0.960042	20	572752	49.9784	0.548122	7.13635	9.584e-13	1.41342e-08	17.0691	146.337	0.979991	0	15824	inf	inf					inf
PRC1	2	2	2	0	2	1146	3	129145	75.128	0.913353	4.72894	2.25693e-06	0.0322944	12.5412	450.053	0.986689	15	286579	33.3425	0.753354	4.65496	3.24045e-06	0.0477869	7.61606	145.971	0.970008	0	7718	inf	inf					inf
PRKCG	2	2	2	0	2	1146	4	129122	56.336	0.866534	4.65225	3.28328e-06	0.0469805	10.3081	307.889	0.982249	6	286453	83.3197	0.817033	5.4131	6.19413e-08	0.000913448	16.7987	413.257	0.987998	0	8078	inf	inf					inf
PROC	2	2	2	0	2	1146	4	129144	56.3455	0.866534	4.65245	3.28015e-06	0.0469357	10.3098	307.941	0.982252	7	286565	71.4448	0.80233	5.32066	1.03391e-07	0.00152471	14.8256	344.292	0.986003	0	7612	inf	inf					inf
PRR15	2	2	2	0	2	1146	3	129147	75.1291	0.913353	4.72896	2.25674e-06	0.0322917	12.5414	450.06	0.98669	3	286663	166.761	0.913351	5.60197	2.11927e-08	0.000312529	27.8379	998.977	0.994003	0	7676	inf	inf					inf
RASL12	2	2	2	0	2	1146	4	129103	56.3277	0.866534	4.65208	3.28599e-06	0.0470192	10.3066	307.843	0.982247	5	286517	100.006	0.837183	5.50086	3.77941e-08	0.00055735	19.3821	516.001	0.990001	0	8062	inf	inf					inf
RNF220	2	2	2	0	2	1146	3	129129	75.1187	0.913353	4.72881	2.25844e-06	0.032316	12.5397	449.997	0.986688	4	286551	125.022	0.866531	5.57221	2.5153e-08	0.000370932	22.8761	683.272	0.992001	0	7756	inf	inf					inf
RPAP2	2	2	2	0	2	1146	2	129115	112.666	1.00044	4.72235	2.33138e-06	0.0333597	15.8562	800.542	0.991124	2	286519	250.017	1.00044	5.51911	3.40721e-08	0.000502461	35.1867	1776.47	0.996	0	7968	inf	inf					inf
RRM2B	2	2	2	0	2	1146	2	129088	112.642	1.00044	4.72214	2.33378e-06	0.033394	15.8529	800.374	0.991122	3	286238	166.514	0.913351	5.60035	2.13923e-08	0.000315472	27.7966	997.496	0.993995	0	5692	inf	inf					inf
SBK3	2	2	2	0	2	1146	4	129053	56.3058	0.866534	4.65164	3.29312e-06	0.0471213	10.3026	307.724	0.98224	5	286371	99.955	0.837183	5.50025	3.79249e-08	0.000559278	19.3722	515.738	0.989995	0	7080	inf	inf					inf
SCPEP1	2	2	2	0	2	1146	2	129130	112.679	1.00044	4.72246	2.33005e-06	0.0333406	15.8581	800.635	0.991125	2	286490	249.991	1.00044	5.51901	3.40917e-08	0.00050275	35.1832	1776.29	0.996	0	7918	inf	inf					inf
SEPTIN5	2	2	2	0	2	1146	2	129110	112.661	1.00044	4.72231	2.33182e-06	0.033366	15.8556	800.511	0.991124	3	286533	166.686	0.913351	5.60148	2.12535e-08	0.000313426	27.8252	998.524	0.994001	0	5362	inf	inf					inf
SLC10A5	2	2	2	0	2	1146	3	129136	75.1227	0.913353	4.72887	2.25778e-06	0.0323066	12.5404	450.021	0.986688	3	286524	166.681	0.913351	5.60144	2.12577e-08	0.000313488	27.8244	998.493	0.994001	0	7912	inf	inf					inf
SLC15A4	2	2	2	0	2	1146	2	129134	112.682	1.00044	4.72249	2.32969e-06	0.0333355	15.8586	800.659	0.991125	2	286509	250.008	1.00044	5.51908	3.40788e-08	0.00050256	35.1855	1776.41	0.996	0	6552	inf	inf					inf
SPAG16	2	2	2	0	2	1146	4	129013	56.2884	0.866534	4.65128	3.29884e-06	0.0472031	10.2994	307.629	0.982234	4	285796	124.693	0.866531	5.56916	2.55965e-08	0.000377471	22.8158	681.471	0.99198	0	6866	inf	inf					inf
SPATA2	2	2	2	0	2	1146	2	129102	112.654	1.00044	4.72225	2.33253e-06	0.0333762	15.8546	800.461	0.991123	2	286460	249.965	1.00044	5.5189	3.4112e-08	0.00050305	35.1795	1776.11	0.995999	0	7888	inf	inf					inf
SPINK2	2	2	2	0	2	1146	4	129135	56.3416	0.866534	4.65237	3.28143e-06	0.046954	10.3091	307.92	0.982251	8	286439	62.4867	0.791123	5.22669	1.72575e-07	0.00254496	13.2547	294.581	0.983997	0	6786	inf	inf					inf
SRPRA	2	2	2	0	2	1146	2	129144	112.691	1.00044	4.72257	2.3288e-06	0.0333229	15.8598	800.721	0.991126	4	286498	124.999	0.866531	5.57199	2.51839e-08	0.000371387	22.8718	683.145	0.992	0	7968	inf	inf					inf
STARD4	3	2	2	0	3	1719	2	193622	168.955	0.913192	5.61725	1.9402e-08	0.000277623	28.2127	1011.8	0.994081	5	429153	149.792	0.730697	6.85544	7.1094e-12	1.04842e-07	35.7689	627.291	0.993324	0	7356	inf	inf					inf
STRA8	2	2	2	0	2	1146	4	129121	56.3355	0.866534	4.65224	3.28343e-06	0.0469826	10.308	307.886	0.982249	5	286478	99.9923	0.837183	5.5007	3.7829e-08	0.000557865	19.3795	515.931	0.989999	0	7748	inf	inf					inf
TAFA4	2	2	2	0	2	1146	2	129132	112.681	1.00044	4.72248	2.32987e-06	0.0333381	15.8583	800.647	0.991125	4	286378	124.947	0.866531	5.57151	2.52539e-08	0.000372419	22.8622	682.859	0.991997	0	7924	inf	inf					inf
TAGLN2	2	2	2	0	2	1146	3	129159	75.1361	0.913353	4.72906	2.25561e-06	0.0322756	12.5426	450.102	0.986691	3	286661	166.76	0.913351	5.60196	2.11936e-08	0.000312543	27.8377	998.97	0.994003	0	6852	inf	inf					inf
TGFB1	3	2	2	0	3	1719	2	193532	168.876	0.913192	5.61674	1.94592e-08	0.000278442	28.1996	1011.33	0.994078	26	429568	28.8339	0.610229	5.50868	3.61538e-08	0.00053316	8.719	95.3545	0.965319	0	10989	inf	inf					inf
THUMPD2	2	2	2	0	2	1146	2	129138	112.686	1.00044	4.72253	2.32934e-06	0.0333305	15.8591	800.684	0.991126	3	286575	166.71	0.913351	5.60164	2.12339e-08	0.000313136	27.8293	998.67	0.994002	0	6864	inf	inf					inf
TMA16	2	2	2	0	2	1146	2	129114	112.665	1.00044	4.72234	2.33147e-06	0.0333609	15.8561	800.535	0.991124	5	286499	99.9997	0.837183	5.50079	3.78102e-08	0.000557588	19.3809	515.969	0.99	0	5862	inf	inf					inf
TMEM204	2	2	2	0	2	1146	2	129152	112.698	1.00044	4.72263	2.3281e-06	0.0333127	15.8608	800.771	0.991127	5	286647	100.051	0.837183	5.5014	3.76782e-08	0.00055564	19.3909	516.235	0.990005	0	6312	inf	inf					inf
TRAV25	2	2	2	0	2	1146	3	129035	75.064	0.913353	4.72801	2.26732e-06	0.0324431	12.5305	449.669	0.986678	7	285773	71.2473	0.80233	5.31721	1.0537e-07	0.00155389	14.7847	343.341	0.985964	0	3986	inf	inf					inf
TSTD1	2	2	2	0	2	1146	4	129117	56.3338	0.866534	4.65221	3.284e-06	0.0469907	10.3077	307.877	0.982249	5	286610	100.038	0.837183	5.50125	3.77111e-08	0.000556126	19.3884	516.169	0.990004	0	8036	inf	inf					inf
VPS26C	2	2	2	0	2	1146	2	129138	112.686	1.00044	4.72253	2.32934e-06	0.0333305	15.8591	800.684	0.991126	8	286616	62.5253	0.791123	5.22747	1.71848e-07	0.00253424	13.2629	294.763	0.984006	0	4290	inf	inf					inf
VXN	2	2	2	0	2	1146	2	129142	112.689	1.00044	4.72256	2.32898e-06	0.0333254	15.8596	800.709	0.991126	2	286539	250.034	1.00044	5.51918	3.40585e-08	0.000502261	35.1892	1776.6	0.996001	0	5144	inf	inf					inf
WSCD2	2	2	2	0	2	1146	3	129153	75.1326	0.913353	4.72901	2.25618e-06	0.0322836	12.542	450.081	0.98669	3	286589	166.718	0.913351	5.60169	2.12273e-08	0.000313039	27.8307	998.719	0.994002	0	7724	inf	inf					inf
WTIP	2	2	2	0	2	1146	2	126470	110.358	1.00044	4.70166	2.58057e-06	0.0369254	15.5314	784.142	0.990939	4	279542	121.964	0.866531	5.54363	2.96265e-08	0.000436902	22.3165	666.559	0.991801	0	1884	inf	inf					inf
YJU2	2	2	2	0	2	1146	3	129153	75.1326	0.913353	4.72901	2.25618e-06	0.0322836	12.542	450.081	0.98669	3	286645	166.751	0.913351	5.6019	2.12011e-08	0.000312653	27.8361	998.914	0.994003	0	7916	inf	inf					inf
ZMYND12	2	2	2	0	2	1146	2	129114	112.665	1.00044	4.72234	2.33147e-06	0.0333609	15.8561	800.535	0.991124	5	286389	99.9613	0.837183	5.50033	3.79087e-08	0.00055904	19.3734	515.771	0.989996	0	7916	inf	inf					inf
ZNF14	2	2	2	0	2	1146	2	128858	112.442	1.00044	4.72036	2.35432e-06	0.033688	15.8247	798.948	0.991106	12	285302	41.4924	0.764336	4.87418	1.09261e-06	0.0161127	9.27584	185.603	0.975899	0	5288	inf	inf					inf
ZNF410	2	2	2	0	2	1146	3	129093	75.0977	0.913353	4.7285	2.26184e-06	0.0323646	12.5362	449.872	0.986684	6	286432	83.3136	0.817033	5.41301	6.19723e-08	0.000913906	16.7974	413.226	0.987997	0	7892	inf	inf					inf
ZNF566	2	2	2	0	2	1146	2	129125	112.675	1.00044	4.72243	2.33049e-06	0.033347	15.8575	800.604	0.991125	2	286507	250.006	1.00044	5.51907	3.40802e-08	0.00050258	35.1853	1776.4	0.996	0	4810	inf	inf					inf
ZNF75A	2	2	2	0	2	1146	2	129124	112.674	1.00044	4.72242	2.33058e-06	0.0333482	15.8573	800.597	0.991125	6	286354	83.2909	0.817033	5.41268	6.20879e-08	0.00091561	16.7929	413.114	0.987994	0	7858	inf	inf					inf
ZSWIM7	2	2	2	0	2	1146	3	129127	75.1175	0.913353	4.72879	2.25863e-06	0.0323187	12.5395	449.99	0.986688	6	286566	83.3525	0.817033	5.41359	6.17744e-08	0.000910988	16.8053	413.42	0.988003	0	8148	inf	inf					inf
ATP5F1A	2	1	1	0	2	1146	4	129094	56.3237	0.866534	4.652	3.28727e-06	0.0470376	10.3058	307.822	0.982245	6	286388	83.3008	0.817033	5.41283	6.20375e-08	0.000914867	16.7949	413.163	0.987995	0	7834	inf	inf					inf

## Sheet: TableS4
Table S4. Statistical summary of the genes enriched in variants with a predicted high or moderate impact on the protein filtered by AF < 0.01, FLAGS genes and number of individuals > 8, for the SMD cohort.
SYMBOL	n_variants	n_individuals	n_het	n_hom	AC_cases	WT_cases	gnomADg_AC_nfe	WT_gnomADg_nfe	OR_gnomADg_nfe	SE_gnomADg_nfe	ZScore_gnomADg_nfe	pvalue_gnomADg_nfe	FDR_gnomADg_nfe	lowCI_gnomADg_nfe	highCI_gnomADg_nfe	EF_gnomADg_nfe	gnomADg_AC	WT_gnomADg	OR_gnomADg	SE_gnomADg	ZScore_gnomADg	pvalue_gnomADg	FDR_gnomADg	lowCI_gnomADg	highCI_gnomADg	EF_gnomADg	CSVS_AC	WT_CSVS	OR_CSVS	SE_CSVS	ZScore_CSVS	pvalue_CSVS	FDR_CSVS	lowCI_CSVS	highCI_CSVS	EF_CSVS
MUC19	62	95	73	22	137	35451	3972	3941677	3.83499	0.0870603	15.4395	0	0	3.23338	4.54853	0.739243	8164	8738279	4.13633	0.0863139	16.4494	0	0	3.49255	4.89877	0.75824	165	152868	3.58034	0.115735	11.0205	0	0	2.8537	4.49201	0.720697
ZNF469	58	86	86	0	95	33197	5181	3738709	2.06506	0.103681	6.99415	2.6687e-12	3.81861e-08	1.6853	2.53039	0.515753	9066	8300562	2.62009	0.103281	9.32615	0	2e-16	2.13994	3.20797	0.618334	314	232420	2.11821	0.117241	6.40194	1.5341e-10	1.94524e-06	1.68334	2.66542	0.527903
MAP3K9	8	84	84	0	88	4504	230	513636	43.6327	0.126236	29.9108	0	0	34.0689	55.8812	0.977081	810	1137218	27.4311	0.11323	29.2473	0	0	21.9715	34.2473	0.963545	7	31094	86.7886	0.393033	11.3565	0	0	40.1704	187.508	0.988478
MUC4	32	78	56	22	105	18263	2091	1978785	5.44079	0.100286	16.8909	0	0	4.46989	6.62258	0.816203	4486	4384518	5.61927	0.0990036	17.4357	0	0	4.62814	6.82265	0.822041	149	126807	4.89299	0.127663	12.4375	0	0	3.80983	6.2841	0.795626
CCDC168	59	68	68	0	84	33782	4088	3799864	2.31127	0.11036	7.59153	3.16e-14	4.52386e-10	1.86171	2.8694	0.567338	11974	8427022	1.74996	0.109627	5.10455	3.31584e-07	0.00488987	1.4116	2.16943	0.428559	264	230176	2.16795	0.125406	6.17024	6.81843e-10	8.64577e-06	1.69552	2.77203	0.538736
ADGRV1	52	64	64	0	76	29772	4565	3352485	1.8747	0.115805	5.42677	5.73823e-08	0.000821083	1.49402	2.35238	0.466581	8977	7438481	2.11523	0.115339	6.49536	8.28371e-11	1.2216e-06	1.68725	2.65178	0.527239	227	211207	2.37513	0.132671	6.52031	7.01629e-11	8.89665e-07	1.83129	3.08049	0.578971
HMCN2	48	64	64	0	74	27478	3302	3089183	2.51949	0.117699	7.85102	4.1e-15	5.90494e-11	2.00044	3.17322	0.603095	5392	6842380	3.41746	0.117199	10.4856	0	0	2.71608	4.29997	0.707385	163	146047	2.41297	0.140327	6.27717	3.44791e-10	4.37195e-06	1.83275	3.17688	0.585573
CACNA1H	42	59	59	0	64	24044	2157	2708771	3.34268	0.127006	9.5017	0	0	2.60607	4.28751	0.700839	5112	6010872	3.12982	0.125946	9.05926	0	1.9e-15	2.44519	4.00615	0.680493	146	169354	3.08756	0.150073	7.51224	5.81e-14	7.37008e-10	2.30076	4.14343	0.67612
SYNGAP1	3	59	59	0	59	1663	567	191595	11.9884	0.138994	17.8708	0	0	9.12949	15.7425	0.916586	1245	423475	12.0675	0.135484	18.3823	0	0	9.25319	15.7378	0.917133	2	12058	213.897	0.719467	7.45759	8.81e-14	1.11733e-09	52.2134	876.25	0.995325
TNRC18	44	58	58	0	63	25193	2848	2759042	2.42258	0.127531	6.93819	3.9716e-12	5.68299e-08	1.88678	3.11054	0.587218	5746	6110222	2.65921	0.126834	7.71107	1.25e-14	1.83988e-10	2.0739	3.40969	0.623948	95	155205	4.08548	0.162621	8.65474	0	6.26e-14	2.97042	5.61912	0.755231
MYH7B	39	57	57	0	64	22322	3183	2513866	2.2644	0.126429	6.46455	1.01603e-10	1.45384e-06	1.76739	2.90116	0.558381	6134	5578561	2.60751	0.125829	7.61662	2.6e-14	3.84008e-10	2.03759	3.33682	0.616492	197	153182	2.2294	0.144057	5.56538	2.61577e-08	0.00033168	1.68099	2.95673	0.551449
DNAH14	40	54	54	0	59	22901	3381	2577787	1.96426	0.131488	5.13445	2.82966e-07	0.00404897	1.51801	2.5417	0.490903	6086	5719988	2.42137	0.130986	6.75136	1.46469e-11	2.15998e-07	1.87311	3.1301	0.58701	149	149051	2.57719	0.153984	6.14805	7.84399e-10	9.94617e-06	1.90578	3.48514	0.61198
BAHCC1	25	54	53	1	59	14291	3596	1608238	1.84638	0.131521	4.66255	3.12313e-06	0.0446889	1.42681	2.38931	0.458398	6774	3569388	2.17539	0.131023	5.93186	2.99526e-09	4.41711e-05	1.68271	2.81233	0.540313	189	96757	2.11354	0.1494	5.00911	5.46817e-07	0.00693364	1.57702	2.83258	0.52686
CFAP46	36	53	53	0	61	20603	3038	2320332	2.26132	0.129505	6.30051	2.96671e-10	4.24507e-06	1.75438	2.91473	0.55778	6985	5146841	2.18159	0.128784	6.05708	1.38616e-09	2.04416e-05	1.69493	2.808	0.541619	121	125627	3.07395	0.157208	7.14317	9.121e-13	1.15649e-08	2.2588	4.18326	0.674686
PIEZO1	43	51	50	1	64	24618	3551	2755726	2.0175	0.126284	5.55778	2.73235e-08	0.000390972	1.57513	2.58409	0.504336	8310	6125069	1.91618	0.125643	5.17607	2.26613e-07	0.00334186	1.49792	2.45124	0.478129	147	165796	2.93213	0.149915	7.17563	7.198e-13	9.12671e-09	2.18562	3.93363	0.658952
PAPLN	24	47	47	0	53	13723	2674	1546908	2.23424	0.13898	5.7843	7.28154e-09	0.000104192	1.70148	2.93381	0.552421	5095	3434131	2.60315	0.138338	6.91584	4.6509e-12	6.85862e-08	1.98492	3.41393	0.61585	124	91886	2.8619	0.164366	6.39722	1.58231e-10	2.00637e-06	2.07369	3.94971	0.650582
CEP290	25	46	46	0	52	14298	1972	1610312	2.96983	0.140742	7.73401	1.04e-14	1.49112e-10	2.25387	3.91321	0.66328	3278	3573140	3.96432	0.140022	9.83659	0	0	3.01287	5.21624	0.74775	130	101424	2.83743	0.164326	6.34655	2.20204e-10	2.79218e-06	2.05612	3.91563	0.647569
PKDREJ	26	45	45	0	48	14876	1816	1669432	2.96625	0.146464	7.42364	1.139e-13	1.63042e-09	2.22605	3.95258	0.662874	4867	3693309	2.44855	0.14528	6.16394	7.09586e-10	1.04643e-05	1.84181	3.25517	0.591595	89	102337	3.7102	0.179294	7.3125	2.622e-13	3.32484e-09	2.61084	5.27249	0.730473
SKA3	9	45	45	0	63	5103	864	578614	8.2678	0.131256	16.0935	0	0	6.39238	10.6934	0.879049	1855	1282651	8.53649	0.128875	16.639	0	0	6.631	10.9896	0.882856	12	35412	36.4321	0.315326	11.4023	0	0	19.6369	67.592	0.972552
ARID1B	30	41	41	0	43	17177	1557	1892822	3.04328	0.15478	7.19045	6.458e-13	9.24067e-09	2.24694	4.12186	0.671407	3469	4170050	3.00925	0.153631	7.17101	7.445e-13	1.09787e-08	2.22682	4.0666	0.667691	43	109893	6.39768	0.215822	8.5994	0	1.016e-13	4.19094	9.76638	0.843693
CSMD2	27	39	39	0	39	15459	1609	1723814	2.70282	0.162258	6.12786	8.90697e-10	1.2745e-05	1.96653	3.71479	0.630016	2691	3825366	3.58627	0.161486	7.90852	2.6e-15	3.84113e-11	2.61326	4.92155	0.721158	77	104481	3.42318	0.196729	6.25515	3.97125e-10	5.03554e-06	2.32793	5.03372	0.707874
SEC16A	26	39	39	0	40	14884	1491	1677433	3.02349	0.160432	6.89644	5.3323e-12	7.62996e-08	2.20773	4.14067	0.669256	2424	3723518	4.1282	0.159625	8.88236	0	9.7e-15	3.01916	5.64464	0.757764	66	101917	4.14995	0.20057	7.09525	1.2912e-12	1.63727e-08	2.80101	6.14854	0.759033
SYNM	18	39	39	0	41	10291	1778	1158988	2.59701	0.158274	6.02979	1.6417e-09	2.3491e-05	1.90435	3.5416	0.614942	3955	2570983	2.58988	0.157292	6.04997	1.4487e-09	2.13639e-05	1.90278	3.52507	0.613881	112	72844	2.59121	0.182838	5.20747	1.9143e-07	0.00242733	1.81079	3.70798	0.614079
KIF26B	27	38	38	0	43	15455	1615	1741465	3.00014	0.154726	7.10065	1.2417e-12	1.77672e-08	2.21532	4.06301	0.666682	3176	3864908	3.38578	0.153739	7.93282	2.1e-15	3.15915e-11	2.50491	4.57639	0.704647	123	106442	2.40773	0.17737	4.95397	7.27155e-07	0.00922033	1.7007	3.40869	0.584671
XDH	25	38	38	0	39	14311	850	1613352	5.17255	0.163976	10.022	0	0	3.75082	7.13319	0.806672	1521	3580603	6.41537	0.162384	11.4463	0	0	4.66657	8.81954	0.844124	117	101417	2.36222	0.185116	4.64359	3.42414e-06	0.0434181	1.64341	3.39542	0.576669
MROH1	21	37	37	0	38	12016	1992	1353676	2.14906	0.164018	4.66433	3.09626e-06	0.0443044	1.55824	2.9639	0.534681	3294	3004856	2.88485	0.16341	6.48352	8.96066e-11	1.32143e-06	2.09424	3.97394	0.653362	5	53428	33.7927	0.475834	7.39806	1.382e-13	1.75229e-09	13.298	85.8738	0.970408
KIF26A	30	36	36	0	38	17182	904	1935756	4.73579	0.165773	9.38119	0	1e-16	3.42203	6.55392	0.788842	3574	4295026	2.65779	0.163261	5.98734	2.13306e-09	3.14562e-05	1.92997	3.66009	0.623748	53	118411	4.94113	0.212721	7.51027	5.9e-14	7.48217e-10	3.25652	7.49718	0.797617
PPL	29	36	36	0	36	16610	764	1871548	5.30934	0.170726	9.77863	0	0	3.7994	7.41934	0.811653	1995	4152801	4.51161	0.168343	8.94988	0	5.2e-15	3.24365	6.2752	0.778349	66	114206	3.7504	0.20736	6.37472	1.83298e-10	2.32422e-06	2.49787	5.63101	0.733362
WDR97	24	36	36	0	41	13735	1973	1546961	2.34049	0.158021	5.38133	7.39365e-08	0.00105796	1.71711	3.1902	0.57274	3702	3432724	2.76795	0.157269	6.47367	9.56526e-11	1.41059e-06	2.0337	3.76728	0.638721	91	81601	2.67676	0.18832	5.22838	1.71003e-07	0.00216832	1.85058	3.87178	0.626414
DNAH6	34	35	35	0	42	19474	1443	2193135	3.27788	0.156698	7.57633	3.55e-14	5.08645e-10	2.41107	4.45633	0.694925	2694	4865952	3.89551	0.155667	8.73546	0	3.58e-14	2.87116	5.28532	0.743294	63	133601	4.57365	0.199352	7.62626	2.42e-14	3.06437e-10	3.09436	6.76014	0.781356
PLCG2	16	35	35	0	36	9148	1376	1030966	2.94851	0.169159	6.3922	1.63514e-10	2.33972e-06	2.11647	4.10765	0.660845	2455	2287453	3.66671	0.168211	7.72421	1.13e-14	1.65971e-10	2.6369	5.09872	0.727276	104	64944	2.45744	0.193695	4.64192	3.45187e-06	0.0437697	1.68115	3.59219	0.593072
CFAP74	27	34	34	0	36	15462	1380	1727282	2.91421	0.16902	6.32825	2.47957e-10	3.54802e-06	2.09242	4.05876	0.656854	3411	3813809	2.60324	0.167738	5.70389	1.17104e-08	0.000172693	1.87384	3.61656	0.615863	88	100807	2.66713	0.19803	4.95381	7.27744e-07	0.00922779	1.80916	3.93198	0.625066
WDR90	26	34	34	0	35	14889	1609	1656165	2.41964	0.171058	5.16561	2.39653e-07	0.0034292	1.73039	3.38343	0.586715	2536	3656316	3.3892	0.170391	7.16347	7.866e-13	1.15997e-08	2.42693	4.73301	0.704945	79	97019	2.8869	0.203242	5.21638	1.82458e-07	0.00231356	1.93834	4.29967	0.653608
MEGF8	23	34	34	0	39	13163	1080	1481206	4.06351	0.163229	8.58947	0	1.25e-13	2.95093	5.59557	0.753907	2712	3284075	3.58784	0.161512	7.90996	2.6e-15	3.79707e-11	2.61428	4.92396	0.721281	74	90145	3.60927	0.198095	6.47925	9.2181e-11	1.16885e-06	2.44792	5.32159	0.722936
TCHH	21	34	34	0	35	12019	1198	1305094	3.17238	0.171727	6.72277	1.78298e-11	2.55126e-07	2.26573	4.44183	0.684779	1802	2843700	4.59546	0.170909	8.92327	0	6.7e-15	3.28737	6.42406	0.782394	81	82793	2.97652	0.202515	5.38603	7.2029e-08	0.000913327	2.00135	4.42683	0.664037
IGFN1	32	33	33	0	38	18330	1708	2063809	2.50497	0.164184	5.59298	2.23199e-08	0.000319375	1.81571	3.45588	0.600794	4228	4578270	2.24485	0.163117	4.95743	7.14335e-07	0.0105343	1.63057	3.09055	0.554536	104	125452	2.50072	0.18972	4.83122	1.35699e-06	0.0172066	1.72414	3.62709	0.600115
WDR87	24	33	33	0	40	13736	1594	1547452	2.82702	0.160315	6.48239	9.02805e-11	1.29182e-06	2.06474	3.87072	0.64627	4711	3430703	2.12065	0.159014	4.72742	2.27393e-06	0.0335336	1.5528	2.89618	0.528447	73	94903	3.78579	0.196931	6.76	1.37996e-11	1.74979e-07	2.57351	5.56914	0.735855
ZNF778	14	33	32	1	38	7998	1265	902454	3.38951	0.165023	7.39708	1.392e-13	1.99198e-09	2.45283	4.68389	0.704972	3024	2001521	3.14471	0.163622	7.00227	2.5185e-12	3.7141e-08	2.28193	4.33369	0.682006	92	52994	2.73679	0.193208	5.21089	1.87936e-07	0.00238303	1.87404	3.99671	0.634608
BIRC6	22	32	32	0	33	12595	811	1404455	4.53735	0.177809	8.50542	0	2.589e-13	3.2022	6.4292	0.779607	1701	3113169	4.79528	0.175985	8.90777	0	7.7e-15	3.39635	6.77042	0.791462	64	87008	3.56201	0.21452	5.9217	3.18628e-09	4.0402e-05	2.33933	5.42373	0.71926
CCDC88C	21	31	31	0	32	12022	1544	1354316	2.33478	0.178834	4.74137	2.1228e-06	0.0303751	1.64445	3.31492	0.571694	2571	3006026	3.11217	0.178108	6.37434	1.83749e-10	2.70975e-06	2.19511	4.41238	0.678681	84	84103	2.66505	0.207966	4.71338	2.43638e-06	0.0308933	1.77289	4.00617	0.624773
ZNF98	1	31	31	0	31	543	64	59404	52.9904	0.223028	17.801	0	0	34.2257	82.0433	0.981129	393	124553	18.0935	0.191448	15.1245	0	0	12.4325	26.3322	0.944732	33	3887	6.72454	0.254283	7.49465	6.65e-14	8.42932e-10	4.08519	11.0691	0.851291
COL18A1	27	30	30	0	33	15465	634	1704442	5.73663	0.178733	9.77363	0	0	4.04125	8.14325	0.825682	1648	3770814	4.8825	0.175996	9.00959	0	3e-15	3.45805	6.89371	0.795187	31	106905	7.35869	0.25027	7.97491	1.5e-15	1.93358e-11	4.50574	12.0181	0.864106
EVPL	24	30	30	0	35	13741	1165	1548221	3.38498	0.171765	7.09894	1.2572e-12	1.79889e-08	2.41739	4.73987	0.704578	2327	3436205	3.76125	0.170512	7.76927	7.9e-15	1.1641e-10	2.69271	5.25382	0.734131	83	93559	2.87116	0.20175	5.22783	1.71508e-07	0.00217472	1.93341	4.26374	0.651709
MAP1A	21	30	30	0	31	12023	1390	1349353	2.50299	0.181828	5.04591	4.51372e-07	0.00645868	1.75261	3.57466	0.600478	2634	2992450	2.92927	0.18089	5.94148	2.82463e-09	4.16548e-05	2.05486	4.17577	0.658618	69	82813	3.09456	0.21644	5.21921	1.79684e-07	0.00227839	2.0247	4.72972	0.676852
NPHP4	20	30	29	1	32	11448	1460	1289745	2.46929	0.17895	5.0513	4.3882e-07	0.00627908	1.73879	3.50668	0.595025	2169	2862771	3.68933	0.178322	7.32071	2.467e-13	3.6374e-09	2.6011	5.23285	0.728948	77	79097	2.87137	0.210564	5.00937	5.46089e-07	0.00692441	1.90044	4.33835	0.651735
PCDH15	17	30	30	0	31	9727	697	1096441	5.01343	0.183838	8.76924	0	2.57e-14	3.49662	7.18822	0.800536	1365	2432320	5.67899	0.181917	9.54705	0	0	3.97576	8.11189	0.823912	47	68370	4.63608	0.231629	6.62208	3.54169e-11	4.49086e-07	2.94431	7.29991	0.7843
TNK2	17	30	30	0	31	9727	1110	1094787	3.14333	0.182381	6.27962	3.39394e-10	4.8564e-06	2.19859	4.49402	0.681866	1669	2429445	4.6391	0.18155	8.45232	0	4.211e-13	3.25009	6.62174	0.784441	41	64645	5.02497	0.238257	6.77595	1.23591e-11	1.56713e-07	3.15011	8.01572	0.800994
NOTCH4	13	30	30	0	30	7432	588	838211	5.75429	0.187536	9.33125	0	1e-16	3.98435	8.31047	0.826217	2077	1858159	3.61129	0.184255	6.96895	3.1931e-12	4.70885e-08	2.51664	5.18207	0.72309	51	48387	3.82978	0.230427	5.82749	5.6268e-09	7.13478e-05	2.43799	6.01613	0.738889
ITPR1	13	30	30	0	30	7432	825	838478	4.10254	0.186229	7.57996	3.46e-14	4.94612e-10	2.84795	5.90982	0.756249	1890	1859928	3.97237	0.184384	7.48092	7.38e-14	1.08839e-09	2.76757	5.70165	0.748261	77	51917	2.72166	0.215579	4.64444	3.40992e-06	0.0432378	1.78373	4.15278	0.632578
DOCK6	23	29	29	0	32	13170	880	1483665	4.09654	0.180175	7.82653	5e-15	7.17642e-11	2.87773	5.83157	0.755892	1497	3291844	5.34296	0.178869	9.36873	0	1e-16	3.76292	7.58644	0.812838	73	93119	3.09941	0.212215	5.3305	9.79428e-08	0.00124191	2.04474	4.69809	0.677358
FN1	21	29	29	0	32	12022	1220	1354472	2.95518	0.179314	6.04279	1.5147e-09	2.16739e-05	2.07945	4.19971	0.661611	3349	3003969	2.38756	0.177854	4.89317	9.92261e-07	0.0146329	1.68485	3.38334	0.581162	82	85215	2.76615	0.208662	4.87608	1.08213e-06	0.0137214	1.83763	4.16383	0.638486
TLN2	21	29	29	0	31	12023	1018	1354904	3.4317	0.182549	6.75464	1.43186e-11	2.04886e-07	2.3995	4.90794	0.708599	1887	3003419	4.10386	0.181305	7.78759	6.8e-15	1.00723e-10	2.87649	5.85495	0.756327	48	81977	4.40352	0.230623	6.42783	1.29436e-10	1.64124e-06	2.80214	6.92005	0.772909
ASXL3	20	29	29	0	30	11450	589	1290695	5.74148	0.187401	9.32607	0	2e-16	3.97654	8.28979	0.825829	1662	2863138	4.51364	0.184452	8.17069	3e-16	4.5218e-12	3.14426	6.47942	0.778449	64	79154	3.24047	0.221491	5.3082	1.10711e-07	0.00140381	2.09929	5.00202	0.691403
SRCAP	18	29	29	0	34	10298	1177	1160711	3.25592	0.174239	6.77502	1.24391e-11	1.77991e-07	2.31397	4.5813	0.692867	2060	2575284	4.12747	0.17319	8.18561	3e-16	3.9952e-12	2.93942	5.7957	0.757721	54	69338	4.23939	0.219184	6.58998	4.39901e-11	5.57794e-07	2.75886	6.51444	0.764117
CCDC171	17	29	29	0	31	9727	1295	1096165	2.69767	0.182027	5.45186	4.98447e-08	0.000713227	1.88818	3.8542	0.62931	2228	2432295	3.47924	0.181136	6.88331	5.8478e-12	8.62371e-08	2.43948	4.96215	0.712581	73	61702	2.69376	0.214653	4.61648	3.90308e-06	0.0494911	1.76866	4.10275	0.628772
HIVEP3	23	28	28	0	28	13174	1266	1483723	2.49092	0.191261	4.77176	1.82623e-06	0.0261315	1.7122	3.6238	0.598542	2447	3293145	2.86034	0.190261	5.52368	3.31972e-08	0.000489559	1.96999	4.15308	0.650391	57	90598	3.37819	0.230966	5.27066	1.35936e-07	0.00172367	2.14824	5.31234	0.703984
GPR179	22	28	28	0	30	12598	1364	1416523	2.47303	0.184788	4.89991	9.58829e-07	0.0137199	1.72161	3.55241	0.595637	2613	3141014	2.86253	0.183836	5.72089	1.05969e-08	0.000156272	1.99648	4.10426	0.650659	24	50448	5.00556	0.274042	5.87701	4.17752e-09	5.29709e-05	2.92538	8.56489	0.800222
NCOR2	22	28	28	0	28	12600	885	1417043	3.55817	0.192157	6.60526	3.96808e-11	5.67792e-07	2.44152	5.18555	0.718957	1784	3143480	3.91565	0.190669	7.15891	8.132e-13	1.1992e-08	2.69465	5.68989	0.744614	41	86353	4.68038	0.245348	6.29058	3.16281e-10	4.01045e-06	2.89359	7.57051	0.786342
LOXHD1	19	28	28	0	30	10876	670	1226204	5.04824	0.186865	8.66421	0	6.51e-14	3.50007	7.2812	0.801911	1677	2720309	4.47442	0.18445	8.12347	5e-16	6.6808e-12	3.11695	6.4231	0.776508	71	75477	2.9323	0.217998	4.93485	8.02113e-07	0.0101708	1.91269	4.49544	0.658971
RTEL1	16	28	27	1	29	9155	858	1031668	3.80884	0.189099	7.07208	1.5263e-12	2.18396e-08	2.62923	5.51768	0.737453	2720	2288350	2.66498	0.186976	5.24235	1.58542e-07	0.00233802	1.84729	3.84459	0.624762	56	62741	3.54898	0.229053	5.52999	3.20243e-08	0.000406068	2.26532	5.56002	0.718229
BTNL8	2	28	2	26	54	1094	920	110356	5.92086	0.143278	12.4128	0	0	4.4712	7.84053	0.831106	1527	252903	8.17507	0.141744	14.8231	0	0	6.19208	10.7931	0.877677	9	7848	43.042	0.361485	10.4076	0	0	21.1929	87.4168	0.976767
MYO15B	28	27	26	1	32	16040	1159	1788437	3.07848	0.179376	6.26859	3.64322e-10	5.21308e-06	2.16595	4.37546	0.675164	2201	3958467	3.588	0.178233	7.16813	7.603e-13	1.12123e-08	2.5301	5.08824	0.721293	30	50972	3.38966	0.254294	4.80047	1.58294e-06	0.0200716	2.05919	5.57976	0.704985
KIAA1109	26	27	27	0	28	14896	419	1677036	7.52344	0.195368	10.3293	0	0	5.12999	11.0336	0.867082	1038	3720735	6.73783	0.19169	9.9522	0	0	4.62754	9.81047	0.851584	39	102866	4.95788	0.247855	6.45933	1.0517e-10	1.33355e-06	3.05012	8.05887	0.798301
LTBP2	20	27	27	0	30	11450	939	1290329	3.6004	0.185705	6.89827	5.2639e-12	7.53211e-08	2.50193	5.18115	0.722253	1818	2863928	4.12747	0.184312	7.69164	1.45e-14	2.14217e-10	2.87603	5.92344	0.757721	66	79570	3.15879	0.220419	5.21819	1.80683e-07	0.00229106	2.05067	4.86571	0.683423
MEGF6	20	27	27	0	29	11451	1240	1289879	2.6344	0.188089	5.15	2.60489e-07	0.00372734	1.82212	3.80878	0.620407	2320	2863387	3.1257	0.187087	6.09159	1.11792e-09	1.6486e-05	2.16618	4.51022	0.680071	40	75912	4.80624	0.244097	6.43152	1.26333e-10	1.6019e-06	2.97869	7.75505	0.791937
FNDC1	18	27	27	0	28	10304	1204	1160925	2.62017	0.191423	5.032	4.85395e-07	0.00694551	1.80048	3.81305	0.618346	2632	2575851	2.65942	0.190241	5.14142	2.72677e-07	0.00402116	1.83168	3.86121	0.623978	59	70965	3.26847	0.229727	5.15534	2.53171e-07	0.00321021	2.08352	5.12734	0.694046
PRUNE2	22	26	26	0	29	12599	881	1419595	3.70895	0.188939	6.93742	3.9934e-12	5.71413e-08	2.56108	5.37129	0.730382	3011	3148517	2.4069	0.186801	4.702	2.57625e-06	0.037992	1.66897	3.47109	0.584527	71	86930	2.81821	0.220586	4.69704	2.63954e-06	0.0334693	1.82897	4.3425	0.645165
SPTB	22	26	26	0	26	12602	663	1419873	4.41845	0.200125	7.42432	1.134e-13	1.62214e-09	2.98483	6.54063	0.773676	2050	3150278	3.17051	0.197558	5.84079	5.19549e-09	7.66179e-05	2.15261	4.66975	0.684593	52	89104	3.53531	0.240381	5.25334	1.49366e-07	0.00189396	2.20705	5.66297	0.71714
BPTF	19	26	26	0	27	10879	562	1225512	5.41198	0.197254	8.56061	0	1.606e-13	3.67663	7.9664	0.815225	2050	2717132	3.28951	0.193951	6.13937	8.28481e-10	1.22176e-05	2.24925	4.8109	0.696004	40	75142	4.66227	0.249284	6.17571	6.58666e-10	8.35188e-06	2.86024	7.59962	0.785512
SON	19	26	26	0	27	10879	731	1224783	4.15831	0.196208	7.26323	3.779e-13	5.40798e-09	2.83074	6.10847	0.759518	1911	2717811	3.52966	0.194043	6.49961	8.05283e-11	1.18755e-06	2.41302	5.16305	0.716687	62	75139	3.0078	0.230806	4.77115	1.83181e-06	0.0232274	1.9133	4.7284	0.667531
MYO7A	18	26	26	0	29	10303	1341	1160903	2.4367	0.187953	4.73864	2.15152e-06	0.0307861	1.68583	3.52201	0.589608	2461	2576895	2.94727	0.187047	5.77865	7.53035e-09	0.00011105	2.04269	4.25243	0.660703	60	72579	3.40482	0.226407	5.41145	6.25164e-08	0.000792708	2.1846	5.30659	0.706299
FREM1	17	26	26	0	27	9731	436	1097160	6.98216	0.198581	9.78624	0	0	4.73102	10.3045	0.856778	907	2434289	7.44682	0.195558	10.267	0	0	5.07586	10.9253	0.865715	62	68952	3.08576	0.230832	4.88146	1.05303e-06	0.0133524	1.96279	4.8512	0.67593
NIN	17	26	26	0	27	9731	791	1096862	3.84753	0.195972	6.87564	6.1713e-12	8.83054e-08	2.6204	5.64932	0.740093	2460	2432748	2.7439	0.19377	5.20917	1.89683e-07	0.00279726	1.87684	4.01152	0.635555	54	65540	3.36759	0.235952	5.14594	2.66188e-07	0.00337526	2.12067	5.34768	0.703052
TDRD12	17	26	26	0	26	9732	709	1096863	4.13311	0.199939	7.09732	1.272e-12	1.82013e-08	2.7931	6.11602	0.758052	1705	2433293	3.81278	0.197867	6.76394	1.34292e-11	1.9804e-07	2.5871	5.61913	0.737724	23	39149	4.54741	0.286475	5.28687	1.24427e-07	0.00157773	2.59365	7.97291	0.780095
GXYLT1	1	26	26	0	26	548	220	47728	10.293	0.211785	11.0087	0	0	6.79624	15.589	0.902847	573	105797	8.76015	0.205039	10.5844	0	0	5.8611	13.0932	0.885847	2	2062	48.9161	0.735372	5.28999	1.22325e-07	0.00155108	11.5742	206.734	0.979557
INTS1	23	25	25	0	25	13177	474	1483996	5.93988	0.205393	8.67454	0	5.94e-14	3.9714	8.88407	0.831647	1321	3292916	4.72935	0.202072	7.68927	1.48e-14	2.18228e-10	3.18269	7.02763	0.788554	36	85822	4.52293	0.26051	5.7931	6.90982e-09	8.76165e-05	2.71437	7.5365	0.778904
DMXL1	21	25	25	0	25	12029	779	1354766	3.61441	0.20339	6.31755	2.65736e-10	3.80242e-06	2.4261	5.38476	0.72333	1728	3005997	3.61539	0.201649	6.37346	1.84807e-10	2.72535e-06	2.43505	5.36787	0.723405	55	84955	3.21023	0.241406	4.83147	1.3553e-06	0.0171852	2.00008	5.15259	0.688496
MCM3AP	20	25	25	0	29	11451	997	1290029	3.27687	0.18861	6.2928	3.11783e-10	4.4613e-06	2.26418	4.7425	0.694831	2089	2861949	3.46959	0.187214	6.64499	3.03237e-11	4.47184e-07	2.40391	5.0077	0.711781	55	78407	3.61033	0.229706	5.58889	2.28529e-08	0.000289774	2.30153	5.66338	0.723017
ARAP2	20	25	25	0	29	11451	1212	1289467	2.6944	0.188138	5.26834	1.37662e-07	0.0019698	1.86344	3.89591	0.62886	1900	2861474	3.81409	0.187341	7.14579	8.948e-13	1.31954e-08	2.64194	5.50629	0.737814	72	78744	2.76974	0.220163	4.62728	3.70502e-06	0.0469797	1.79901	4.26428	0.638956
FLNB	18	25	25	0	26	10306	866	1161128	3.38256	0.199284	6.11505	9.65262e-10	1.38119e-05	2.28882	4.99896	0.704366	1474	2575992	4.4089	0.198084	7.48987	6.89e-14	1.0167e-09	2.99032	6.50044	0.773186	55	72953	3.34629	0.238231	5.07009	3.97637e-07	0.00504203	2.09786	5.33765	0.701162
FRMPD1	14	25	25	0	26	8010	462	903534	6.34809	0.201871	9.15512	0	8e-16	4.27373	9.4293	0.842472	996	2004580	6.53288	0.198975	9.4326	0	1e-16	4.42318	9.64885	0.846928	48	55220	3.73419	0.243799	5.40417	6.5109e-08	0.000825582	2.31564	6.02174	0.732204
SCN10A	21	24	24	0	26	12028	611	1354936	4.79355	0.200455	7.81858	5.3e-15	7.64396e-11	3.23614	7.10048	0.791386	892	3006536	7.28587	0.199163	9.97139	0	0	4.93117	10.765	0.862748	35	85113	5.25663	0.25909	6.40506	1.50306e-10	1.90588e-06	3.16348	8.73474	0.809764
PRKDC	21	24	24	0	25	12029	517	1354589	5.44537	0.204983	8.26783	1e-16	1.952e-12	3.6437	8.13791	0.816358	1701	3004185	3.67056	0.201671	6.44784	1.13454e-10	1.6731e-06	2.4721	5.45003	0.727562	55	82872	3.13152	0.241406	4.72862	2.26048e-06	0.0286629	1.95104	5.02626	0.680667
MYO16	17	24	24	0	25	9733	953	1096161	2.95444	0.202862	5.34012	9.28828e-08	0.00132906	1.98516	4.39698	0.661526	2259	2431967	2.76525	0.20136	5.05131	4.38787e-07	0.00647079	1.86352	4.10332	0.638369	55	65807	3.07328	0.241453	4.64995	3.32013e-06	0.0420993	1.91458	4.93324	0.674615
ALPK2	17	24	24	0	24	9734	411	1097208	6.58214	0.210246	8.96264	0	4.5e-15	4.35915	9.93876	0.848074	1800	2433467	3.33329	0.205731	5.8521	4.85417e-09	7.15844e-05	2.22716	4.98879	0.699996	30	67164	5.51995	0.274076	6.2332	4.57015e-10	5.79495e-06	3.2258	9.44568	0.818839
QRICH2	17	24	24	0	24	9734	874	1096603	3.09356	0.207158	5.45149	4.99485e-08	0.000714713	2.06121	4.64295	0.676747	1724	2433265	3.47994	0.205791	6.05963	1.36437e-09	2.01203e-05	2.32487	5.20888	0.712639	47	66703	3.49919	0.251119	4.98779	6.10738e-07	0.00774416	2.139	5.72433	0.71422
IGSF22	17	24	24	0	24	9734	977	1096645	2.76752	0.206867	4.92082	8.61845e-07	0.0123321	1.84503	4.15126	0.638666	1402	2434264	4.28094	0.206114	7.05518	1.7237e-12	2.542e-08	2.85819	6.41191	0.766407	49	64457	3.24335	0.249385	4.71803	2.38143e-06	0.0301966	1.98936	5.2878	0.691677
RAI1	16	24	24	0	24	9160	686	1030148	3.93452	0.207929	6.58776	4.46506e-11	6.38905e-07	2.61757	5.91404	0.745839	1146	2286164	5.22683	0.206516	8.00812	1.2e-15	1.71765e-11	3.48697	7.83481	0.80868	19	61173	8.43572	0.307284	6.93974	3.9282e-12	4.98098e-08	4.61909	15.4059	0.881456
AMZ1	14	24	24	0	25	8011	760	903174	3.70861	0.203572	6.43828	1.20832e-10	1.72898e-06	2.48844	5.52708	0.730357	1153	2005087	5.42697	0.202466	8.35388	1e-16	9.741e-13	3.64934	8.07049	0.815735	37	54644	4.60887	0.259172	5.89563	3.73262e-09	4.73296e-05	2.77321	7.65959	0.783027
KIF16B	13	24	24	0	25	7437	1010	838355	2.79029	0.202795	5.06001	4.19231e-07	0.00599878	1.87511	4.15213	0.641614	2018	1860263	3.09881	0.20157	5.61104	2.01109e-08	0.000296576	2.08745	4.60019	0.677296	47	50949	3.64401	0.247852	5.21717	1.81681e-07	0.00230372	2.24184	5.9232	0.725577
SLC1A7	13	24	24	0	25	7437	1072	838298	2.62873	0.202654	4.76922	1.84937e-06	0.0264626	1.76703	3.91064	0.619588	1832	1860903	3.41461	0.201695	6.08871	1.13825e-09	1.67857e-05	2.29961	5.07022	0.70714	51	48672	3.20812	0.244464	4.76833	1.85761e-06	0.0235545	1.98682	5.18016	0.688291
NAALADL1	13	24	24	0	24	7438	276	838870	9.8071	0.213133	10.7121	0	0	6.4583	14.8923	0.898033	1730	1860053	3.46924	0.205863	6.04253	1.51714e-09	2.23733e-05	2.31739	5.1936	0.711752	24	49238	6.61979	0.288943	6.5413	6.09856e-11	7.73298e-07	3.75743	11.6627	0.848938
PEPD	11	24	24	0	24	6290	550	709700	4.92349	0.208914	7.63	2.35e-14	3.35913e-10	3.2692	7.41488	0.796892	1338	1574899	4.49115	0.206334	7.27999	3.339e-13	4.92332e-09	2.99725	6.72964	0.77734	48	44581	3.5438	0.250363	5.05347	4.33856e-07	0.0055013	2.16948	5.78871	0.717817
SBF1	21	23	23	0	26	12028	631	1354396	4.63977	0.200325	7.66086	1.85e-14	2.64269e-10	3.13311	6.87095	0.784472	1417	3006210	4.58595	0.198118	7.68733	1.5e-14	2.21561e-10	3.1102	6.76193	0.781943	55	81565	3.20569	0.238199	4.89056	1.0055e-06	0.0127497	2.00984	5.11305	0.688054
APC	17	23	22	1	27	9731	780	1096770	3.90146	0.196017	6.94506	3.7831e-12	5.41319e-08	2.65689	5.72902	0.743686	1250	2434152	5.40311	0.194782	8.66082	0	6.91e-14	3.68843	7.91491	0.814921	56	69059	3.42167	0.234545	5.24475	1.56498e-07	0.00198439	2.16068	5.4186	0.707745
PHRF1	17	23	23	0	31	9727	413	1096797	8.46368	0.186502	11.4518	0	0	5.87226	12.1987	0.881848	1036	2433710	7.48672	0.182556	11.0275	0	0	5.23477	10.7075	0.86643	44	62840	4.55162	0.234743	6.45594	1.07549e-10	1.36372e-06	2.87309	7.2108	0.780298
ITPR3	17	23	23	0	24	9734	308	1097149	8.78284	0.212172	10.2407	0	0	5.79469	13.3119	0.886142	1270	2433997	4.72537	0.206294	7.52783	5.16e-14	7.60786e-10	3.15381	7.08006	0.788377	28	69064	6.08154	0.278385	6.48476	8.88761e-11	1.12695e-06	3.52409	10.4949	0.835568
NOTCH1	17	23	23	0	23	9735	544	1097046	4.76451	0.21312	7.32542	2.381e-13	3.40768e-09	3.13766	7.23484	0.790115	812	2435324	7.08586	0.211691	9.24983	0	3e-16	4.67948	10.7297	0.858874	35	67203	4.53641	0.26864	5.62886	1.814e-08	0.000230015	2.67943	7.68039	0.779561
GOLGB1	17	23	23	0	23	9735	632	1096722	4.09988	0.212519	6.63922	3.15346e-11	4.51228e-07	2.70316	6.21829	0.756091	1655	2431849	3.47161	0.210204	5.921	3.19981e-09	4.71876e-05	2.29933	5.24155	0.711949	49	67181	3.23923	0.25299	4.64578	3.38794e-06	0.042959	1.97284	5.31853	0.691285
COL11A2	16	23	23	0	24	9160	576	1031914	4.69393	0.208598	7.4127	1.238e-13	1.7708e-09	3.11871	7.06478	0.786959	1100	2289298	5.45287	0.206604	8.20962	2e-16	3.2723e-12	3.63714	8.17505	0.81661	48	58701	3.2042	0.250252	4.65316	3.2689e-06	0.0414496	1.96201	5.23286	0.68791
OPLAH	15	23	23	0	25	8585	721	967661	3.9083	0.203726	6.69084	2.21888e-11	3.17499e-07	2.62163	5.82644	0.744134	1218	2147974	5.13548	0.202331	8.08661	6e-16	9.0471e-12	3.45425	7.63501	0.805276	47	59148	3.66473	0.24781	5.24092	1.59778e-07	0.00202598	2.25477	5.95638	0.727129
KAT6A	15	23	23	0	23	8587	418	967310	6.19835	0.214448	8.50686	0	2.557e-13	4.07131	9.43665	0.838667	753	2146294	7.6345	0.211951	9.59032	0	0	5.03923	11.5664	0.869016	38	58563	4.12787	0.264438	5.36141	8.2575e-08	0.00104705	2.45828	6.93139	0.757744
LLGL2	12	23	23	0	23	6865	573	773399	4.52206	0.213003	7.08424	1.3981e-12	2.00048e-08	2.97868	6.86512	0.778862	952	1713988	6.03196	0.211364	8.50224	0	2.742e-13	3.98603	9.12799	0.834216	48	46889	3.27278	0.253926	4.66923	3.02332e-06	0.0383357	1.98962	5.38348	0.69445
CAMTA1	11	23	23	0	23	6291	564	708704	4.59403	0.2131	7.15512	8.36e-13	1.1962e-08	3.02552	6.97571	0.782326	1525	1571450	3.76738	0.21046	6.30227	2.93317e-10	4.32554e-06	2.49397	5.69097	0.734563	44	40318	3.35007	0.257661	4.69214	2.70361e-06	0.0342818	2.02176	5.55111	0.701499
PLEKHA7	10	23	22	1	24	5716	404	645334	6.70691	0.210519	9.0402	0	2.2e-15	4.4394	10.1326	0.8509	870	1431956	6.91082	0.207344	9.32307	0	2e-16	4.60293	10.3759	0.855299	49	37541	3.21683	0.249552	4.68197	2.84126e-06	0.0360271	1.97245	5.24629	0.689135
SLC26A1	20	22	22	0	24	11456	569	1290792	4.7525	0.208596	7.47221	7.89e-14	1.12841e-09	3.15763	7.15291	0.789584	869	2865650	6.90847	0.207135	9.33084	0	2e-16	4.60325	10.3681	0.85525	47	80735	3.59867	0.251084	5.10015	3.39376e-07	0.00430329	2.19996	5.88666	0.72212
FLT4	18	22	22	0	23	10309	716	1123109	3.49961	0.212068	5.90685	3.48717e-09	4.98979e-05	2.30943	5.30318	0.714254	1924	2498266	2.89698	0.209989	5.06535	4.07658e-07	0.00601174	1.91955	4.37211	0.654812	43	69785	3.6208	0.258545	4.97668	6.46826e-07	0.00820175	2.18136	6.01011	0.723818
LIPE	18	22	22	0	22	10310	656	1161104	3.77686	0.216972	6.12473	9.08379e-10	1.2998e-05	2.46855	5.77858	0.73523	1827	2575666	3.00826	0.214707	5.12959	2.90374e-07	0.00428214	1.97493	4.58224	0.667582	42	73226	3.72032	0.263391	4.98806	6.09887e-07	0.00773337	2.22012	6.23423	0.731206
WIZ	17	22	22	0	22	9736	589	1096639	4.20717	0.217384	6.60945	3.85749e-11	5.51968e-07	2.74757	6.44216	0.762311	1102	2433822	4.99056	0.215558	7.45762	8.81e-14	1.29915e-09	3.27087	7.6144	0.799622	27	48827	4.08638	0.287428	4.89743	9.70968e-07	0.0123119	2.32635	7.17797	0.755284
RHOT2	16	22	22	0	22	9162	510	1032434	4.86099	0.218003	7.25329	4.068e-13	5.82037e-09	3.17071	7.45234	0.79428	787	2291775	6.99245	0.216413	8.98665	0	3.8e-15	4.57525	10.6867	0.856989	40	62710	3.76452	0.265668	4.98975	6.04562e-07	0.00766585	2.23649	6.33652	0.734362
CAPN15	16	22	22	0	22	9162	780	1031294	3.17483	0.216441	5.3375	9.42376e-08	0.00134845	2.07722	4.85242	0.685022	1106	2288882	4.96936	0.215565	7.43762	1.025e-13	1.51176e-09	3.25693	7.58217	0.798767	27	61317	5.45318	0.287432	5.90122	3.60824e-09	4.57524e-05	3.10444	9.57892	0.816621
COL24A1	16	22	22	0	22	9162	873	1031465	2.83709	0.216125	4.82488	1.4009e-06	0.0200455	1.85739	4.33353	0.647526	1240	2287760	4.43018	0.215338	6.9121	4.7753e-12	7.04217e-08	2.90484	6.75649	0.774275	20	60183	7.22564	0.309161	6.39679	1.58678e-10	2.01203e-06	3.94197	13.2446	0.861604
PIEZO2	15	22	21	1	23	8587	351	967215	7.38078	0.21551	9.27509	0	3e-16	4.83789	11.2603	0.864513	1430	2143130	4.0142	0.210463	6.60373	4.00941e-11	5.91268e-07	2.65735	6.06385	0.750884	45	59803	3.55956	0.256581	4.9483	7.48648e-07	0.00949285	2.15274	5.88576	0.719067
HK3	15	22	22	0	23	8587	561	967805	4.62074	0.213022	7.18497	6.722e-13	9.619e-09	3.04357	7.01519	0.783584	885	2148143	6.50139	0.211483	8.85185	0	1.27e-14	4.29525	9.84066	0.846187	35	59283	4.53679	0.268669	5.62856	1.81721e-08	0.000230422	2.67949	7.68147	0.77958
DHX37	15	22	22	0	22	8588	422	955802	5.80211	0.218956	8.03003	1e-15	1.39443e-11	3.77752	8.91179	0.827649	1921	2109506	2.81309	0.214691	4.81756	1.45324e-06	0.021431	1.84687	4.28482	0.644519	14	58136	10.6377	0.342077	6.9119	4.7819e-12	6.06346e-08	5.44084	20.7984	0.905995
CDK5RAP2	13	22	22	0	22	7440	396	838985	6.26482	0.219352	8.36531	1e-16	8.579e-13	4.07561	9.62997	0.840379	1407	1860842	3.9108	0.215175	6.33783	2.3303e-10	3.43649e-06	2.5651	5.96246	0.744298	36	52861	4.34193	0.270898	5.42019	5.95349e-08	0.000754903	2.55323	7.38373	0.769688
PLXNB3	11	22	15	7	31	6283	551	555130	4.97093	0.185024	8.66702	0	6.35e-14	3.45893	7.14387	0.79883	994	1170788	5.81148	0.182823	9.62591	0	0	4.0613	8.31588	0.827927	28	23572	4.15368	0.261101	5.4538	4.93047e-08	0.000625184	2.48988	6.92926	0.75925
RHBDF1	11	22	22	0	24	6290	695	709559	3.89551	0.208005	6.53747	6.25665e-11	8.95264e-07	2.59124	5.85627	0.743294	1494	1574834	4.02203	0.206145	6.7515	1.46326e-11	2.15786e-07	2.68516	6.02447	0.751369	39	43616	4.26719	0.259788	5.58516	2.33486e-08	0.00029606	2.56452	7.10031	0.765654
ZFR2	11	22	22	0	22	6292	714	709383	3.47389	0.21683	5.74309	9.29662e-09	0.000133025	2.27115	5.31357	0.712139	1057	1574838	5.20949	0.215778	7.64897	2.03e-14	2.98757e-10	3.41288	7.95186	0.808042	41	41289	3.52115	0.264628	4.75682	1.96666e-06	0.0249373	2.09618	5.9148	0.716002
SPEG	20	21	21	0	22	11458	429	1290305	5.77496	0.2188	8.0143	1.1e-15	1.58498e-11	3.76099	8.86739	0.826839	710	2863218	7.74301	0.216681	9.44611	0	1e-16	5.06369	11.84	0.870851	30	78106	4.99893	0.28087	5.72943	1.00771e-08	0.000127778	2.88267	8.66879	0.799957
EML6	20	21	21	0	22	11458	863	1290373	2.8709	0.216105	4.88016	1.06001e-06	0.0151677	1.8796	4.38501	0.651677	1281	2863585	4.29215	0.215227	6.7686	1.30035e-11	1.91763e-07	2.81494	6.54455	0.767016	45	78481	3.34862	0.26034	4.6422	3.44724e-06	0.043711	2.0103	5.57791	0.70137
GCN1	18	21	21	0	21	10311	412	1161812	5.74324	0.223929	7.80616	5.9e-15	8.43599e-11	3.70293	8.90777	0.825882	945	2578111	5.55633	0.22085	7.76518	8.2e-15	1.2023e-10	3.6041	8.56603	0.820025	19	69693	7.47058	0.3168	6.34777	2.18452e-10	2.76998e-06	4.01503	13.9001	0.866142
REV3L	17	21	21	0	22	9736	474	1096950	5.22938	0.21833	7.57704	3.54e-14	5.05854e-10	3.40882	8.02226	0.808773	1782	2433179	3.08538	0.214753	5.24637	1.55122e-07	0.00228758	2.02538	4.70013	0.675891	41	68053	3.75064	0.264504	4.99776	5.7999e-07	0.00735428	2.23334	6.29877	0.733379
ARVCF	16	21	21	0	22	9162	806	1032003	3.07453	0.216345	5.19147	2.0864e-07	0.00298542	2.01197	4.69824	0.674747	1924	2290205	2.85826	0.214672	4.89218	9.97228e-07	0.0147061	1.87659	4.35345	0.650137	36	63552	4.23896	0.270845	5.33263	9.68015e-08	0.00122744	2.49293	7.20788	0.764093
PLD2	15	21	21	0	24	8586	462	967974	5.85655	0.209639	8.43144	0	4.886e-13	3.88323	8.83264	0.829251	2003	2146747	2.99585	0.205628	5.33599	9.50251e-08	0.00140134	2.0021	4.48285	0.666205	47	60905	3.62223	0.25115	5.12479	2.97874e-07	0.00377704	2.21408	5.92596	0.723927
PIWIL3	15	21	21	0	23	8587	677	967509	3.82783	0.212304	6.32254	2.57301e-10	3.68172e-06	2.52485	5.80322	0.738755	1256	2145548	4.57546	0.210693	7.21766	5.289e-13	7.79955e-09	3.02754	6.91481	0.781443	27	60747	6.02625	0.283986	6.32469	2.53739e-10	3.21742e-06	3.45393	10.5143	0.834059
ABI3BP	14	21	21	0	28	8008	1204	890968	2.58744	0.191496	4.96442	6.89084e-07	0.0098601	1.77773	3.76595	0.613517	1875	1974983	3.68295	0.190717	6.83586	8.1516e-12	1.20212e-07	2.53428	5.35227	0.728479	61	52737	3.02287	0.228586	4.83935	1.30267e-06	0.0165178	1.93127	4.73147	0.669189
IL12RB1	14	21	21	0	28	8008	1228	902678	2.57021	0.191454	4.93062	8.19674e-07	0.0117287	1.76604	3.74057	0.610927	2561	2002721	2.73429	0.190342	5.28455	1.26015e-07	0.00185834	1.88288	3.9707	0.634275	62	56283	3.17409	0.228004	5.06579	4.06713e-07	0.00515712	2.0302	4.9625	0.684949
ARFGEF3	13	21	21	0	22	7440	502	838742	4.94054	0.218133	7.32338	2.418e-13	3.45984e-09	3.22178	7.57623	0.797593	871	1861179	6.31858	0.216189	8.52725	0	2.21e-13	4.13615	9.65258	0.841737	39	49501	3.75318	0.266927	4.95492	7.23608e-07	0.00917536	2.22426	6.33304	0.733559
TOGARAM2	13	21	21	0	21	7441	331	839031	7.15382	0.225335	8.7321	0	3.58e-14	4.5997	11.1262	0.860215	1188	1861472	4.42209	0.220444	6.74371	1.5439e-11	2.27679e-07	2.87066	6.81199	0.773863	38	50702	3.76556	0.272193	4.87117	1.10942e-06	0.0140674	2.20869	6.41985	0.734435
MYCBPAP	13	21	21	0	21	7441	666	838707	3.55405	0.221937	5.71373	1.10528e-08	0.000158154	2.30042	5.49087	0.718631	1810	1860568	2.90105	0.219787	4.84592	1.26025e-06	0.0185849	1.88568	4.46315	0.655297	34	49637	4.12016	0.277823	5.09639	3.46183e-07	0.0043896	2.39016	7.10235	0.757291
TMC3	12	21	21	0	22	6866	273	774561	9.091	0.221956	9.9447	0	0	5.88409	14.0457	0.890001	1842	1717392	2.98744	0.214811	5.09479	3.49128e-07	0.00514859	1.96087	4.55144	0.665265	20	47457	7.60307	0.309227	6.56008	5.37795e-11	6.81925e-07	4.14734	13.9383	0.868474
ITPRID1	11	21	21	0	21	6293	469	709759	5.0501	0.223409	7.24862	4.21e-13	6.02452e-09	3.25934	7.82473	0.801984	1021	1574855	5.14726	0.220812	7.42018	1.17e-13	1.72488e-09	3.33901	7.93479	0.805722	13	43537	11.1758	0.353163	6.83466	8.2202e-12	1.04233e-07	5.59318	22.3303	0.910521
KSR2	10	21	21	0	21	5719	778	644808	3.04334	0.221542	5.02368	5.06918e-07	0.00725349	1.97138	4.69819	0.671413	1374	1431100	3.82457	0.220278	6.08978	1.13063e-09	1.66734e-05	2.48358	5.88961	0.738533	41	39189	3.50978	0.268719	4.67237	2.97744e-06	0.037754	2.07272	5.94316	0.715082
SLC4A3	9	21	20	1	22	5144	781	579951	3.17586	0.216636	5.33421	9.5964e-08	0.00137315	2.0771	4.85586	0.685125	1557	1286989	3.53515	0.215156	5.86903	4.38345e-09	6.46428e-05	2.3188	5.38955	0.717127	20	36574	7.82103	0.309316	6.64957	2.93954e-11	3.72734e-07	4.26549	14.3403	0.87214
ANKAR	19	20	20	0	24	10882	578	1226230	4.67893	0.208541	7.39935	1.369e-13	1.95827e-09	3.10909	7.04143	0.786276	2227	2719919	2.69363	0.205446	4.82312	1.41327e-06	0.0208415	1.80077	4.02919	0.628754	45	73925	3.62311	0.252971	5.08885	3.60234e-07	0.00456776	2.20672	5.9486	0.723994
ACACB	18	20	20	0	23	10309	404	1161748	6.41567	0.214596	8.6616	0	6.66e-14	4.21283	9.77034	0.844132	581	2577614	9.89813	0.212831	10.7708	0	0	6.52211	15.0217	0.898971	27	72929	6.02626	0.283947	6.32556	2.52308e-10	3.19927e-06	3.4542	10.5135	0.83406
CFAP65	18	20	20	0	20	10312	204	1161947	11.047	0.23452	10.2428	0	0	6.97614	17.4933	0.909477	759	2578252	6.58826	0.226749	8.31445	1e-16	1.3594e-12	4.22434	10.275	0.848215	30	69693	4.50562	0.288868	5.21112	1.87699e-07	0.00238003	2.55779	7.93678	0.778055
SALL3	15	20	20	0	21	8589	685	966667	3.45035	0.221803	5.58368	2.35476e-08	0.000336942	2.23389	5.32924	0.710174	1075	2144717	4.87796	0.220604	7.18358	6.791e-13	1.00147e-08	3.1656	7.51658	0.794996	38	58997	3.79597	0.272155	4.9014	9.51539e-07	0.0120655	2.22669	6.47122	0.736563
UGGT1	14	20	20	0	22	8014	394	903470	6.29493	0.219359	8.3869	0	7.142e-13	4.09514	9.67639	0.841142	1285	2003847	4.2809	0.215309	6.75383	1.43988e-11	2.12338e-07	2.80711	6.52844	0.766404	45	55237	3.3697	0.260422	4.66482	3.08882e-06	0.0391663	2.02262	5.61393	0.703237
C6orf132	14	20	20	0	22	8014	536	896952	4.59386	0.217821	6.99987	2.562e-12	3.66598e-08	2.99754	7.0403	0.782318	947	1981287	5.74342	0.215953	8.0946	6e-16	8.4725e-12	3.76138	8.76988	0.825888	28	52514	5.14861	0.285154	5.74682	9.09365e-09	0.000115307	2.94417	9.00364	0.805773
TNRC6C	13	20	20	0	20	7442	271	838659	8.3168	0.232003	9.13037	0	1e-15	5.27802	13.1051	0.879762	1175	1859151	4.25223	0.225801	6.41027	1.45259e-10	2.14214e-06	2.73157	6.61946	0.764829	21	49597	6.34712	0.312688	5.91005	3.41999e-09	4.33655e-05	3.43883	11.715	0.842448
NLRX1	11	20	20	0	20	6294	470	709817	4.79901	0.228666	6.85897	6.936e-12	9.92468e-08	3.06555	7.5127	0.791624	1055	1575237	4.74457	0.226069	6.88727	5.6874e-12	8.38728e-08	3.04623	7.38977	0.789233	32	43334	4.30311	0.285363	5.11397	3.15457e-07	0.004	2.45967	7.52814	0.76761
KAT2B	10	20	20	0	21	5719	559	642877	4.22294	0.222675	6.4692	9.85225e-11	1.40976e-06	2.72942	6.53372	0.763198	1381	1424849	3.78856	0.22027	6.04707	1.47502e-09	2.17521e-05	2.46024	5.83407	0.736048	30	38223	4.67846	0.284874	5.41631	6.08407e-08	0.000771461	2.67678	8.17697	0.786254
LRP5	9	20	20	0	21	5145	650	577536	3.6266	0.222157	5.79904	6.66959e-09	9.54352e-05	2.34637	5.60536	0.72426	1666	1279770	3.13538	0.220033	5.19355	2.06319e-07	0.00304258	2.03702	4.82599	0.68106	38	36562	3.92718	0.272317	5.02326	5.08005e-07	0.0064415	2.30292	6.69701	0.745364
CENPJ	19	19	19	0	25	10881	513	1226328	5.49238	0.205042	8.3074	1e-16	1.3998e-12	3.67473	8.2091	0.81793	1724	2720540	3.62568	0.201674	6.38675	1.69444e-10	2.49879e-06	2.44186	5.38341	0.724189	33	75899	5.28437	0.265345	6.27391	3.52081e-10	4.46438e-06	3.14143	8.88914	0.810763
NACAD	18	19	19	0	23	10309	609	1161213	4.25408	0.212646	6.80888	9.836e-12	1.40743e-07	2.80413	6.45377	0.764932	1377	2577339	4.17589	0.21048	6.7908	1.11517e-11	1.64454e-07	2.7643	6.30831	0.76053	22	71018	7.20207	0.298402	6.61646	3.67891e-11	4.66485e-07	4.01284	12.9259	0.861151
WNK1	18	19	19	0	19	10313	566	1160456	3.77729	0.233444	5.69304	1.24794e-08	0.000178568	2.39039	5.96888	0.73526	970	2574528	4.88984	0.231862	6.84528	7.6325e-12	1.12556e-07	3.10406	7.70299	0.795494	32	72406	4.16863	0.289814	4.92587	8.3987e-07	0.0106495	2.3621	7.35679	0.760113
ADAMTSL2	17	19	19	0	20	9738	320	1097482	7.04381	0.230713	8.46137	0	3.781e-13	4.48147	11.0712	0.858031	590	2435982	8.47974	0.227592	9.3926	0	1e-16	5.42816	13.2468	0.882072	8	68817	17.6671	0.41847	6.86239	6.7717e-12	8.58652e-08	7.7796	40.1213	0.943398
URB2	17	19	19	0	20	9738	335	1097550	6.72883	0.23041	8.27396	1e-16	1.8542e-12	4.28362	10.5698	0.851386	660	2435845	7.57994	0.227197	8.91521	0	7.2e-15	4.85593	11.832	0.868073	33	66969	4.16793	0.283585	5.03347	4.81677e-07	0.00610766	2.39071	7.26629	0.760073
LAMB1	16	19	19	0	19	9165	408	1032478	5.24616	0.234931	7.05525	1.723e-12	2.46538e-08	3.31028	8.31418	0.809384	1426	2289092	3.32786	0.231176	5.20092	1.98302e-07	0.00292435	2.11536	5.23535	0.699506	29	61121	4.36932	0.295364	4.99251	5.95999e-07	0.00755727	2.44903	7.79529	0.771131
AP5B1	15	19	19	0	20	8590	577	967873	3.90552	0.227707	5.98309	2.18945e-09	3.13289e-05	2.49949	6.1025	0.743952	917	2148633	5.45544	0.226291	7.4975	6.5e-14	9.59237e-10	3.50112	8.50065	0.816697	27	59173	5.10266	0.295246	5.52001	3.38982e-08	0.000429829	2.86074	9.10155	0.804024
PFKL	15	19	19	0	19	8591	543	967771	3.94169	0.233646	5.87045	4.34607e-09	6.2188e-05	2.49344	6.23113	0.746302	784	2148374	6.06043	0.232431	7.75191	9.1e-15	1.33487e-10	3.84286	9.55768	0.834995	24	58272	5.36981	0.307298	5.46959	4.51079e-08	0.000571968	2.94023	9.80699	0.813774
BAZ2B	14	19	19	0	20	8016	768	903058	2.93377	0.226777	4.74602	2.07457e-06	0.0296851	1.88101	4.57576	0.659142	1284	2004136	3.89435	0.225619	6.02575	1.68327e-09	2.48231e-05	2.50255	6.06018	0.743217	27	54294	5.01719	0.295263	5.46249	4.69514e-08	0.000595343	2.81273	8.94939	0.800685
HERC5	14	19	19	0	19	8017	453	903297	4.72579	0.234446	6.62427	3.48965e-11	4.99334e-07	2.98476	7.48236	0.788395	1054	2004140	4.50639	0.231745	6.49636	8.22851e-11	1.21346e-06	2.8613	7.09732	0.778093	25	54497	5.16624	0.304589	5.39134	6.99344e-08	0.000886768	2.84382	9.38525	0.806436
MSH6	13	19	19	0	20	7442	697	837595	3.22955	0.227091	5.16243	2.43759e-07	0.00348795	2.06937	5.04017	0.690359	1120	1857249	4.45648	0.225893	6.61534	3.70704e-11	5.46677e-07	2.86225	6.93868	0.775608	38	52706	3.72749	0.276531	4.75801	1.95508e-06	0.0247904	2.16785	6.40921	0.731723
SLC12A3	12	19	19	0	19	6869	377	774535	5.68277	0.235438	7.3796	1.588e-13	2.2717e-09	3.58221	9.01506	0.824029	632	1719198	7.52435	0.233152	8.6559	0	7.21e-14	4.76437	11.8832	0.867098	31	48327	4.31209	0.291643	5.01099	5.41497e-07	0.00686618	2.43465	7.63731	0.768094
ZNF804A	12	19	19	0	19	6869	417	773708	5.13217	0.234897	6.96275	3.3369e-12	4.77473e-08	3.23857	8.13297	0.805151	721	1715973	6.58317	0.232733	8.09733	6e-16	8.2847e-12	4.17185	10.3882	0.848098	32	48616	4.20232	0.28991	4.95201	7.34499e-07	0.00931345	2.38075	7.41764	0.762036
SHROOM4	11	19	13	6	35	6279	941	526653	3.1197	0.172613	6.59125	4.36141e-11	6.24074e-07	2.22424	4.37566	0.679456	1593	1095897	3.8347	0.171346	7.84433	4.4e-15	6.41915e-11	2.74081	5.36518	0.739223	8	25138	17.5153	0.392136	7.30124	2.851e-13	3.61549e-09	8.1213	37.7756	0.942907
KIR2DL4	10	19	19	0	19	5721	624	643178	3.42317	0.233261	5.2755	1.32393e-07	0.00189442	2.16707	5.40734	0.707873	1596	1416978	2.94857	0.231157	4.67786	2.89882e-06	0.0427489	1.87433	4.63849	0.660853	7	21374	10.1407	0.442392	5.23645	1.63696e-07	0.00207567	4.26087	24.1346	0.901388
RRP12	18	18	18	0	20	10312	588	1161066	3.82972	0.227593	5.89997	3.6357e-09	5.20232e-05	2.45152	5.98271	0.738884	1449	2575311	3.44706	0.225361	5.49129	3.99018e-08	0.000588431	2.21624	5.36141	0.709897	31	66003	4.12942	0.287002	4.94121	7.76399e-07	0.00984474	2.35282	7.24753	0.757835
SETD1A	18	18	18	0	19	10313	557	1157853	3.82972	0.233505	5.75058	8.89375e-09	0.000127261	2.42328	6.05244	0.738884	894	2568910	5.29395	0.232051	7.1819	6.875e-13	1.01383e-08	3.35934	8.34268	0.811105	11	71386	11.9561	0.379014	6.54657	5.88753e-11	7.46539e-07	5.68808	25.1311	0.916361
OAS3	15	18	18	0	20	8590	434	967876	5.19238	0.228958	7.19431	6.278e-13	8.98258e-09	3.31493	8.13316	0.80741	1085	2145605	4.60423	0.225917	6.75901	1.38942e-11	2.04897e-07	2.95701	7.16905	0.782808	28	58753	4.8855	0.292998	5.41394	6.16544e-08	0.000781778	2.75109	8.67588	0.795313
KIF18B	15	18	18	0	19	8591	629	967695	3.4025	0.233107	5.253	1.49646e-07	0.00214128	2.15463	5.37307	0.706098	890	2147602	5.33671	0.232104	7.21493	5.396e-13	7.95801e-09	3.38613	8.41093	0.812619	30	58240	4.29349	0.293425	4.96582	6.84102e-07	0.00867441	2.41569	7.63095	0.767089
FBRS	15	18	18	0	18	8592	243	964733	8.31724	0.244516	8.66335	0	6.55e-14	5.15042	13.4312	0.879768	462	2139216	9.70043	0.240493	9.44796	0	1e-16	6.05451	15.5419	0.896912	11	53823	10.2507	0.382883	6.07847	1.21332e-09	1.53849e-05	4.8399	21.7105	0.902446
BICRA	11	18	18	0	18	6296	339	708634	5.97627	0.24221	7.38119	1.569e-13	2.24489e-09	3.71755	9.60734	0.832671	559	1572233	8.04105	0.2398	8.69292	0	5.21e-14	5.02564	12.8657	0.875638	28	44688	4.5629	0.302409	5.01956	5.17909e-07	0.00656709	2.52247	8.25384	0.780841
SCARF1	11	18	18	0	18	6296	344	709004	5.89248	0.242121	7.32557	2.379e-13	3.40396e-09	3.66606	9.471	0.830292	1253	1571749	3.58624	0.237725	5.3722	7.77816e-08	0.00114704	2.25053	5.71473	0.721157	27	43464	4.60229	0.304589	5.01185	5.39099e-07	0.00683578	2.53339	8.36075	0.782717
CCDC157	9	18	18	0	18	5148	496	580371	4.09127	0.240349	5.8617	4.58139e-09	6.55551e-05	2.55428	6.55311	0.755577	1308	1286375	3.4387	0.237729	5.19538	2.04304e-07	0.00301287	2.15792	5.47965	0.709192	29	34775	4.19279	0.300435	4.77097	1.83344e-06	0.023248	2.32685	7.55507	0.761495
FRYL	18	17	17	0	19	10313	159	1161337	13.4564	0.242938	10.7001	0	0	8.35867	21.6632	0.925686	839	2574027	5.65223	0.232209	7.45903	8.72e-14	1.28541e-09	3.58558	8.91004	0.823079	29	71251	4.52649	0.295339	5.11258	3.17785e-07	0.00402951	2.53725	8.07532	0.779078
CDAN1	17	17	17	0	19	9739	479	1096617	4.46641	0.234143	6.39176	1.63984e-10	2.34645e-06	2.82262	7.06749	0.776107	1577	2432611	3.0094	0.231017	4.7691	1.85055e-06	0.0272901	1.91353	4.73288	0.667708	18	69048	7.48373	0.329096	6.11593	9.59928e-10	1.21719e-05	3.92632	14.2643	0.866377
NCKAP5	16	17	17	0	19	9165	505	1032473	4.23846	0.233927	6.17372	6.67001e-10	9.54412e-06	2.6797	6.70396	0.764065	1341	2290623	3.54116	0.231272	5.46739	4.56711e-08	0.000673512	2.25052	5.57197	0.717607	34	63222	3.85488	0.28665	4.70727	2.51058e-06	0.0318342	2.19791	6.76102	0.740588
CTU2	16	17	17	0	19	9165	649	1030594	3.29203	0.232986	5.11406	3.15304e-07	0.00451168	2.08517	5.1974	0.696236	1569	2285665	3.02003	0.231038	4.78392	1.71912e-06	0.0253519	1.9202	4.74979	0.668877	26	60567	4.8293	0.302024	5.21382	1.84991e-07	0.00234569	2.67175	8.72916	0.79293
SORCS2	15	17	17	0	18	8592	502	965479	4.02919	0.240135	5.80324	6.50438e-09	9.30712e-05	2.51658	6.45097	0.751811	855	2141656	5.24761	0.238416	6.95329	3.5686e-12	5.26259e-08	3.28866	8.37347	0.809437	11	57227	10.899	0.382882	6.23866	4.41327e-10	5.59603e-06	5.14601	23.0835	0.908248
USF3	14	17	17	0	17	8019	213	901121	8.96876	0.252278	8.69575	0	4.93e-14	5.47002	14.7054	0.888502	302	1997476	14.0218	0.24952	10.5828	0	0	8.59821	22.8664	0.928682	28	55428	4.19662	0.307702	4.66126	3.14276e-06	0.0398502	2.29604	7.67046	0.761713
PRX	13	17	17	0	18	7444	555	838515	3.65329	0.239777	5.40348	6.53619e-08	0.000935263	2.2834	5.84502	0.726274	1079	1860673	4.1698	0.237944	6.00086	1.96275e-09	2.89447e-05	2.61561	6.64747	0.76018	23	52835	5.55469	0.31494	5.44435	5.19944e-08	0.000659289	2.99625	10.2977	0.819972
ZBED9	12	17	17	0	19	6869	304	774485	7.04692	0.236787	8.2462	2e-16	2.3396e-12	4.4304	11.2087	0.858094	544	1718549	8.73822	0.233701	9.27557	0	3e-16	5.52705	13.8151	0.88556	30	47088	4.34159	0.293482	5.00283	5.64945e-07	0.0071635	2.44249	7.71731	0.76967
HOXA10	12	17	17	0	17	6871	268	774016	7.14569	0.250403	7.85337	4e-15	5.79499e-11	4.37418	11.6732	0.860055	417	1717995	10.1933	0.247725	9.37221	0	1e-16	6.27259	16.5647	0.901896	10	45998	11.3807	0.398737	6.09906	1.06696e-09	1.35291e-05	5.20903	24.8645	0.912132
AOX1	11	17	17	0	17	6297	357	709867	5.36814	0.248566	6.76072	1.3731e-11	1.96477e-07	3.29792	8.73791	0.813716	871	1574771	4.88106	0.245216	6.46516	1.01192e-10	1.49227e-06	3.01844	7.89309	0.795127	25	42513	4.59089	0.314652	4.84368	1.27455e-06	0.0161613	2.47776	8.50617	0.782177
SNX19	11	17	17	0	17	6297	435	709716	4.40464	0.247553	5.98925	2.10807e-09	3.01644e-05	2.71137	7.15537	0.772967	873	1574568	4.86925	0.245211	6.45542	1.07918e-10	1.59146e-06	3.01117	7.87391	0.79463	16	41310	6.97028	0.348578	5.57022	2.54416e-08	0.0003226	3.51994	13.8028	0.856534
NCOA3	11	17	17	0	17	6297	556	701011	3.40381	0.246541	4.96833	6.75324e-07	0.00966321	2.09945	5.51855	0.706212	1223	1555422	3.4335	0.244542	5.04446	4.54811e-07	0.0067071	2.12608	5.54492	0.708752	22	43455	5.33252	0.323203	5.17887	2.23236e-07	0.00283063	2.8302	10.0473	0.812471
CNTNAP2	14	16	16	0	16	8020	427	903161	4.21971	0.254888	5.64863	1.61728e-08	0.000231416	2.56046	6.95421	0.763017	917	2003587	4.35898	0.25242	5.8325	5.46039e-09	8.05243e-05	2.65779	7.14905	0.770588	21	55968	5.31699	0.332057	5.032	4.85397e-07	0.00615483	2.77341	10.1934	0.811924
DMXL2	13	16	16	0	23	7439	294	809575	8.51379	0.21683	9.87726	0	0	5.56613	13.0224	0.882544	651	1786512	8.48473	0.212484	10.0632	0	0	5.59459	12.8679	0.882141	42	51320	3.7779	0.259695	5.11818	3.08492e-07	0.00391168	2.27088	6.28504	0.735303
DOCK3	12	16	16	0	16	6872	361	773825	4.99083	0.255767	6.28541	3.26996e-10	4.67899e-06	3.02314	8.23922	0.799632	523	1716873	7.64317	0.254083	8.00452	1.2e-15	1.76867e-11	4.64508	12.5763	0.869164	13	48875	8.75347	0.373616	5.80663	6.37436e-09	8.08268e-05	4.20874	18.2058	0.88576
KIDINS220	11	16	16	0	17	6297	219	709909	8.75132	0.252091	8.60484	0	1.094e-13	5.33936	14.3436	0.885732	359	1575337	11.8466	0.248533	9.94655	0	0	7.27845	19.2819	0.915588	24	43544	4.89815	0.317288	5.00761	5.51089e-07	0.00698781	2.62997	9.1225	0.795841
IRAK3	11	16	16	0	16	6298	336	709880	5.36739	0.256196	6.55881	5.4238e-11	7.76091e-07	3.24851	8.86832	0.81369	528	1575129	7.57878	0.254074	7.97152	1.6e-15	2.31132e-11	4.60604	12.4701	0.868053	22	43703	5.04668	0.328841	4.92254	8.54289e-07	0.0108324	2.64906	9.61437	0.80185
ITIH1	11	16	16	0	16	6298	364	709794	4.95391	0.255749	6.25683	3.92873e-10	5.62162e-06	3.00089	8.17798	0.798139	502	1575594	7.97366	0.254266	8.16523	3e-16	4.7312e-12	4.8442	13.1248	0.874587	17	44582	6.66236	0.348575	5.44064	5.30889e-08	0.000673167	3.36445	13.1929	0.849903
GIGYF1	9	16	16	0	16	5150	395	580681	4.56723	0.255397	5.94725	2.72691e-09	3.90194e-05	2.76857	7.53445	0.781049	1017	1288550	3.93634	0.252345	5.43007	5.63333e-08	0.000830748	2.40045	6.45496	0.745957	21	35597	5.26632	0.332177	5.00135	5.69308e-07	0.00721883	2.74633	10.0986	0.810114
ENAM	14	15	15	0	16	8020	490	903228	3.67745	0.254296	5.12088	3.04119e-07	0.00435164	2.23401	6.05352	0.728073	840	2003838	4.75914	0.252618	6.17561	6.59083e-10	9.7195e-06	2.90066	7.80839	0.789878	8	57017	14.2187	0.433177	6.12812	8.89258e-10	1.12758e-05	6.0832	33.2344	0.92967
ALK	14	15	15	0	15	8021	91	903845	18.5744	0.278893	10.4764	0	0	10.7527	32.0859	0.946163	203	2005661	18.4767	0.267802	10.8905	0	0	10.9312	31.2307	0.945878	13	54801	7.8833	0.379121	5.44614	5.14741e-08	0.000652692	3.74968	16.5738	0.87315
ADAMTS20	13	15	15	0	15	7447	98	839110	17.2466	0.2775	10.2617	0	0	10.0113	29.7109	0.942017	490	1861344	7.65139	0.262378	7.75555	8.8e-15	1.29714e-10	4.57509	12.7962	0.869305	10	51044	10.2815	0.408437	5.70552	1.15992e-08	0.000147077	4.61728	22.8941	0.902738
TRIM65	12	15	14	1	17	6871	194	774084	9.87223	0.253229	9.04211	0	2.2e-15	6.00983	16.2169	0.898706	693	1716899	6.12972	0.24579	7.37682	1.621e-13	2.39062e-09	3.78634	9.92341	0.83686	23	47131	5.07	0.320107	5.07124	3.95228e-07	0.00501149	2.70724	9.49486	0.802761
ATP11A	10	15	15	0	15	5725	56	645589	30.2053	0.291033	11.7101	0	0	17.0747	53.4338	0.966893	130	1432378	28.8689	0.27301	12.3174	0	0	16.9059	49.297	0.965361	20	38354	5.02454	0.341859	4.72223	2.33278e-06	0.0295796	2.57099	9.81957	0.800977
CBARP	9	15	14	1	16	5150	530	576383	3.37869	0.254131	4.79078	1.66133e-06	0.023772	2.05318	5.55993	0.704027	1005	1280377	3.95808	0.252369	5.45138	4.99792e-08	0.000737043	2.41359	6.4909	0.747352	24	34974	4.52738	0.323094	4.67401	2.95372e-06	0.0374532	2.40339	8.52844	0.779122
ALG13	3	15	12	3	18	1704	394	121358	3.25368	0.242258	4.86997	1.11615e-06	0.0159709	2.02377	5.23105	0.692656	672	242139	3.80626	0.240072	5.56769	2.58141e-08	0.00038068	2.37763	6.09329	0.737275	0	6846	inf	inf					inf
OR8G1	2	15	8	7	22	1126	192	115176	11.7205	0.227068	10.8397	0	0	7.51037	18.2906	0.914679	347	245857	13.8432	0.221875	11.8436	0	0	8.96135	21.3846	0.927763	16	7844	9.5786	0.330106	6.84486	7.6551e-12	9.70661e-08	5.01545	18.2934	0.895601
ICE1	14	14	14	0	17	8019	381	903525	5.02741	0.248141	6.50801	7.61545e-11	1.0897e-06	3.09116	8.17647	0.80109	927	2004552	4.58423	0.245005	6.21465	5.14376e-10	7.5855e-06	2.83605	7.41001	0.781861	15	55363	7.82451	0.354447	5.80414	6.46988e-09	8.2038e-05	3.90612	15.6736	0.872196
AARS2	14	14	14	0	16	8020	307	903531	5.87152	0.256677	6.89626	5.3388e-12	7.63927e-08	3.55028	9.71043	0.829686	639	2005065	6.25998	0.253358	7.23948	4.504e-13	6.64227e-09	3.80988	10.2857	0.840255	8	56907	14.1913	0.433177	6.12366	9.14515e-10	1.15961e-05	6.07147	33.1703	0.929534
PLEKHG4	12	14	14	0	15	6873	196	774451	8.62348	0.268171	8.03402	9e-16	1.34973e-11	5.09813	14.5866	0.884038	928	1717709	4.03968	0.260558	5.35837	8.39766e-08	0.0012384	2.42413	6.7319	0.752455	15	48495	7.05587	0.365376	5.34754	8.91598e-08	0.00113055	3.44776	14.4399	0.858274
SCN11A	12	14	14	0	14	6874	206	773515	7.64751	0.276459	7.3587	1.857e-13	2.65736e-09	4.44829	13.1476	0.869238	305	1711819	11.4308	0.273593	8.90486	0	7.9e-15	6.68635	19.5418	0.912517	15	47493	6.44847	0.371836	5.01255	5.37146e-07	0.00681102	3.11131	13.365	0.844925
HCLS1	11	14	14	0	15	6299	160	695310	10.3485	0.270327	8.6445	0	7.73e-14	6.09215	17.5786	0.903368	375	1545439	9.81387	0.263615	8.66339	0	6.75e-14	5.85392	16.4526	0.898103	21	44406	5.03549	0.33833	4.77792	1.7712e-06	0.0224588	2.59448	9.77314	0.80141
CCP110	11	14	14	0	14	6300	219	710077	7.20525	0.275962	7.1561	8.301e-13	1.18774e-08	4.19513	12.3752	0.861212	853	1575243	4.1038	0.269741	5.23433	1.65588e-07	0.00244192	2.41868	6.96297	0.756323	14	43344	6.88	0.378205	5.0994	3.40729e-07	0.00432044	3.27834	14.4385	0.854651
MRTFA	11	14	14	0	14	6300	349	701569	4.46717	0.272863	5.48538	4.12587e-08	0.00059037	2.61678	7.62602	0.776145	868	1558018	3.98878	0.269704	5.12965	2.90277e-07	0.00428071	2.35106	6.76732	0.749297	8	40179	11.1608	0.44341	5.44059	5.31044e-08	0.000673363	4.68014	26.6155	0.910401
SRRM5	10	14	14	0	20	5720	515	638741	4.33662	0.228294	6.42634	1.30709e-10	1.87032e-06	2.7722	6.7839	0.769406	945	1410803	5.21998	0.226349	7.30065	2.864e-13	4.22323e-09	3.34963	8.13468	0.808428	27	38791	5.02344	0.29536	5.4649	4.63159e-08	0.000587286	2.81569	8.96225	0.800933
STARD8	8	14	13	1	15	4577	86	403931	15.3929	0.280206	9.75675	0	0	8.88797	26.6585	0.935035	394	848638	7.05889	0.263485	7.41707	1.197e-13	1.76576e-09	4.21166	11.831	0.858335	3	17085	18.664	0.632674	4.62575	3.73242e-06	0.0473271	5.40083	64.4982	0.946421
STOX2	8	14	14	0	15	4577	350	516171	4.83321	0.264091	5.96578	2.43465e-09	3.48374e-05	2.88029	8.11026	0.793098	655	1145541	5.73165	0.261558	6.67539	2.46576e-11	3.63626e-07	3.43271	9.57023	0.82553	21	31357	4.89357	0.338432	4.692	2.70549e-06	0.0343056	2.52085	9.49958	0.79565
OR6C76	8	14	14	0	14	4578	251	506546	6.17159	0.275015	6.61767	3.64893e-11	5.22126e-07	3.59998	10.5802	0.837967	518	1116378	6.59073	0.271253	6.95167	3.6098e-12	5.3234e-08	3.87292	11.2158	0.848272	15	31663	6.45525	0.371948	5.01386	5.33496e-07	0.00676473	3.1139	13.382	0.845087
MAN2A2	7	14	14	0	14	4004	93	451907	16.9903	0.287112	9.86598	0	0	9.67844	29.826	0.941143	353	1002693	9.93178	0.272969	8.41025	0	6.033e-13	5.81663	16.9583	0.899313	19	27707	5.09882	0.352627	4.61964	3.84414e-06	0.0487437	2.55451	10.1773	0.803876
TENM3	16	13	13	0	17	9167	264	1032780	7.2548	0.250443	7.91265	2.5e-15	3.60545e-11	4.44063	11.8524	0.86216	1123	2290988	3.78325	0.244588	5.44009	5.32544e-08	0.000785342	2.34243	6.1103	0.735677	17	63291	6.90422	0.343179	5.6301	1.80105e-08	0.000228373	3.52367	13.528	0.855161
MCPH1	13	13	13	0	13	7449	105	839249	13.9491	0.294249	8.95642	0	4.8e-15	7.83569	24.8323	0.928311	778	1861416	4.17551	0.279899	5.10626	3.28592e-07	0.00484574	2.41243	7.22709	0.760508	11	51421	8.15818	0.409861	5.1213	3.03433e-07	0.00384753	3.65353	18.2169	0.877424
ENPEP	12	13	13	0	15	6873	314	762720	5.30128	0.264572	6.30433	2.89442e-10	4.14163e-06	3.15626	8.90407	0.811366	537	1653765	6.72116	0.262059	7.27035	3.586e-13	5.28766e-09	4.02138	11.2335	0.851216	13	46972	7.88571	0.379152	5.4465	5.13718e-08	0.000651395	3.75059	16.5799	0.873188
CDC42BPB	12	13	13	0	13	6875	92	774735	15.9234	0.296546	9.33343	0	1e-16	8.90453	28.4748	0.937199	612	1718716	5.31035	0.280541	5.95157	2.6558e-09	3.91651e-05	3.06424	9.20289	0.811689	11	47066	8.09068	0.409877	5.10084	3.38158e-07	0.00428784	3.62319	18.0667	0.876401
ANO9	12	13	13	0	13	6875	241	773207	6.06666	0.28499	6.32587	2.51816e-10	3.60323e-06	3.47025	10.6057	0.835165	415	1712843	7.80441	0.28192	7.2882	3.141e-13	4.63221e-09	4.49123	13.5617	0.871867	14	47174	6.37155	0.385381	4.80523	1.54573e-06	0.0195999	2.99366	13.5609	0.843052
EMILIN1	11	13	13	0	13	6301	126	709700	11.6209	0.291581	8.41206	0	5.764e-13	6.56204	20.5796	0.913948	398	1574950	8.16427	0.282126	7.44266	9.87e-14	1.45515e-09	4.69642	14.1928	0.877515	7	43565	12.8403	0.469001	5.4426	5.25082e-08	0.000665804	5.12097	32.1955	0.92212
ANKRD17	10	13	13	0	14	5726	123	643951	12.8004	0.282374	9.02874	0	2.5e-15	7.35975	22.2631	0.921878	216	1427918	16.1632	0.276104	10.0786	0	0	9.40809	27.7684	0.938131	17	39015	5.61125	0.361182	4.77536	1.79388e-06	0.0227464	2.76449	11.3895	0.821786
TUBGCP6	10	13	13	0	13	5727	107	645476	13.6934	0.294015	8.90061	0	7.9e-15	7.69558	24.366	0.926972	367	1432328	8.85916	0.28253	7.72114	1.15e-14	1.7003e-10	5.09212	15.413	0.887122	11	39063	8.061	0.409918	5.09136	3.55503e-07	0.00450778	3.60961	18.0019	0.875946
MICAL1	10	13	13	0	13	5727	138	642482	10.5681	0.290423	8.11864	5e-16	6.7455e-12	5.98115	18.6729	0.905376	240	1424468	13.4728	0.28507	9.12292	0	1.1e-15	7.7055	23.5567	0.925776	13	38057	6.64519	0.392488	4.82535	1.39758e-06	0.0177213	3.07903	14.3417	0.849515
MED15	9	13	13	0	15	5151	488	578328	3.45107	0.26251	4.71861	2.37458e-06	0.0339778	2.06301	5.77308	0.710235	951	1282253	3.92639	0.260601	5.24832	1.53494e-07	0.00226358	2.35594	6.54367	0.745313	4	29151	21.2223	0.562934	5.42702	5.73038e-08	0.000726612	7.04067	63.9694	0.95288
GLG1	8	13	13	0	13	4579	96	516431	15.2726	0.295906	9.21261	0	5e-16	8.55134	27.2768	0.934523	145	1145895	22.4362	0.289895	10.7304	0	0	12.7112	39.6016	0.955429	7	31504	12.7773	0.469074	5.43128	5.59504e-08	0.000709451	5.09515	32.0423	0.921736
KIRREL2	8	13	13	0	13	4579	204	515900	7.17973	0.286436	6.88204	5.9001e-12	8.44246e-08	4.09533	12.5871	0.860719	321	1144005	10.118	0.283298	8.16921	3e-16	4.5778e-12	5.80694	17.6296	0.901166	15	31653	5.99096	0.379262	4.72035	2.35434e-06	0.029853	2.8488	12.5988	0.833082
ITGA2B	6	13	13	0	14	3430	307	387101	5.14659	0.273825	5.98315	2.18863e-09	3.13171e-05	3.00909	8.80246	0.805697	479	859253	7.32183	0.271678	7.32801	2.336e-13	3.44479e-09	4.29895	12.4703	0.863422	9	24383	11.058	0.427636	5.61964	1.91355e-08	0.000242638	4.78264	25.5676	0.909568
RYR2	12	12	12	0	12	6876	134	774556	10.0877	0.301567	7.66436	1.8e-14	2.57165e-10	5.58591	18.2177	0.90087	212	1717357	14.1374	0.296979	8.91924	0	6.9e-15	7.89908	25.3025	0.929266	9	48063	9.31995	0.441147	5.0599	4.19487e-07	0.00531909	3.92556	22.1272	0.892703
ARID1A	12	12	12	0	12	6876	334	774178	4.0452	0.294065	4.75246	2.00958e-06	0.0287551	2.27314	7.19868	0.752793	654	1717730	4.58377	0.291562	5.22195	1.77052e-07	0.00261099	2.58845	8.11718	0.781839	13	48815	6.55323	0.400528	4.6937	2.68302e-06	0.0340207	2.98895	14.3678	0.847403
NLRP9	11	12	12	0	13	6301	124	710084	11.8147	0.291801	8.46243	0	3.747e-13	6.66862	20.9319	0.91536	497	1574834	6.53751	0.281237	6.67605	2.45462e-11	3.61983e-07	3.7672	11.345	0.847037	14	41937	6.18021	0.385401	4.72586	2.29145e-06	0.0290556	2.90364	13.1542	0.838193
DENND4B	11	12	12	0	13	6301	145	620503	8.82896	0.289793	7.51584	5.65e-14	8.09119e-10	5.00303	15.5807	0.886736	214	1389451	13.3956	0.285929	9.07543	0	1.7e-15	7.64849	23.4612	0.925349	7	43311	12.7654	0.469001	5.43013	5.63126e-08	0.000714043	5.09111	32.0078	0.921663
DMD	11	12	12	0	12	6302	20	553306	52.6791	0.365368	10.8499	0	0	25.7413	107.807	0.981017	110	1155310	19.999	0.304276	9.84529	0	0	11.0155	36.3089	0.949998	0	24926	inf	inf					inf
EFCAB8	11	12	12	0	12	6302	27	710115	50.0804	0.347175	11.2728	0	0	25.3598	98.8984	0.980032	102	1575754	29.4165	0.305445	11.0709	0	0	16.1656	53.5292	0.966005	6	41148	13.0587	0.500183	5.13703	2.79112e-07	0.00353915	4.89932	34.8068	0.923423
EPHA8	10	12	12	0	12	5728	136	645407	9.94198	0.301434	7.61947	2.55e-14	3.6448e-10	5.50665	17.9498	0.899416	231	1432568	12.9922	0.296374	8.6524	0	7.44e-14	7.2678	23.2252	0.923031	12	39510	6.8977	0.408493	4.72759	2.27201e-06	0.0288091	3.09733	15.361	0.855024
VCL	10	12	12	0	12	5728	153	645518	8.83884	0.300076	7.26202	3.814e-13	5.45678e-09	4.90869	15.9157	0.886863	200	1432124	15.0013	0.297504	9.10286	0	1.3e-15	8.37314	26.8763	0.933339	13	40544	6.53373	0.400569	4.68578	2.78897e-06	0.0353641	2.97982	14.3263	0.846948
LAMB3	10	12	12	0	12	5728	187	645509	7.23168	0.298089	6.63718	3.19739e-11	4.57514e-07	4.03181	12.9711	0.861719	271	1432639	11.0751	0.295294	8.14339	4e-16	5.6683e-12	6.20849	19.7563	0.909707	10	39514	8.27807	0.428408	4.93364	8.07107e-07	0.0102341	3.57488	19.1689	0.879199
SELENOO	10	12	12	0	12	5728	239	645225	5.65577	0.296131	5.85104	4.88494e-09	6.98986e-05	3.16534	10.1056	0.823189	433	1432033	6.92857	0.292947	6.60751	3.90828e-11	5.76354e-07	3.90195	12.3028	0.85567	6	37129	12.964	0.500201	5.12229	3.01841e-07	0.00382734	4.86363	34.5558	0.922864
C2orf78	9	12	11	1	13	5153	351	580721	4.17392	0.282786	5.05278	4.35429e-07	0.00623055	2.3979	7.26534	0.760417	481	1288783	6.75955	0.281419	6.79042	1.11807e-11	1.64881e-07	3.89376	11.7346	0.852061	15	35588	5.98543	0.379225	4.71838	2.37733e-06	0.0301446	2.84638	12.5863	0.832928
ADCY4	9	12	12	0	13	5153	111	580877	13.2021	0.293476	8.79249	0	2.09e-14	7.42734	23.4669	0.924255	293	1289013	11.0987	0.28378	8.48133	0	3.283e-13	6.36377	19.3567	0.9099	10	32514	8.20264	0.420889	5.00002	5.7324e-07	0.00726869	3.59489	18.7164	0.878088
FRMD4A	8	12	12	0	12	4580	57	514940	23.67	0.317958	9.95164	0	0	12.6925	44.1417	0.957752	144	1142021	20.7791	0.300827	10.0854	0	0	11.5228	37.4711	0.951875	7	28912	10.8217	0.475861	5.00473	5.59404e-07	0.00709325	4.25829	27.5015	0.907593
FAM13B	6	12	12	0	12	3432	242	387124	5.59331	0.296242	5.81136	6.19674e-09	8.86692e-05	3.1297	9.99621	0.821215	358	859096	8.39059	0.293971	7.23578	4.629e-13	6.82599e-09	4.71584	14.9288	0.880819	12	22942	6.68473	0.408658	4.64894	3.33653e-06	0.0423072	3.00073	14.8916	0.850405
ENDOG	4	12	12	0	12	2284	137	258064	9.89674	0.301785	7.59549	3.07e-14	4.38773e-10	5.47781	17.8804	0.898957	424	572383	7.09261	0.293482	6.67522	2.46864e-11	3.6405e-07	3.99015	12.6073	0.859008	5	15595	16.387	0.532762	5.24904	1.52891e-07	0.00193865	5.76772	46.5582	0.938976
ZNF418	11	11	11	0	14	6300	151	709760	10.4453	0.279663	8.38923	0	7.002e-13	6.03766	18.0707	0.904263	874	1574190	4.00252	0.269689	5.14268	2.70848e-07	0.0039942	2.35923	6.79043	0.750157	15	40335	5.97556	0.371859	4.80741	1.52897e-06	0.0193873	2.88301	12.3854	0.832652
DIS3L	11	11	11	0	12	6302	13	710151	104.018	0.40052	11.5963	0	0	47.4439	228.055	0.990386	45	1575348	66.6602	0.325138	12.9164	0	0	35.2455	126.075	0.984999	3	43480	27.5976	0.645638	5.13868	2.76671e-07	0.00350819	7.78562	97.8249	0.963765
FKBP15	11	11	11	0	12	6302	97	709869	13.9351	0.306272	8.60153	0	1.126e-13	7.64549	25.3988	0.928239	152	1573688	19.7141	0.300119	9.93384	0	0	10.9474	35.5013	0.949275	5	41385	15.7607	0.532462	5.17881	2.23309e-07	0.00283155	5.55053	44.7525	0.936551
ESYT1	11	11	11	0	11	6303	82	710103	15.1131	0.321348	8.45054	0	4.149e-13	8.05038	28.372	0.933832	259	1575494	10.616	0.308106	7.66738	1.76e-14	2.58884e-10	5.8036	19.419	0.905803	3	43570	25.3461	0.651478	4.96199	6.97762e-07	0.00884762	7.06907	90.8785	0.960546
SPTBN2	11	11	11	0	11	6303	179	710113	6.92341	0.310895	6.22367	4.85663e-10	6.94935e-06	3.76427	12.7338	0.855562	285	1576169	9.65169	0.307534	7.37198	1.681e-13	2.47924e-09	5.28232	17.6352	0.896391	10	44625	7.78796	0.437139	4.69549	2.65972e-06	0.0337252	3.30616	18.3452	0.871597
KIF1B	10	11	11	0	12	5728	41	645641	32.9902	0.328481	10.6436	0	0	17.3291	62.805	0.969688	67	1432443	44.79	0.313742	12.1182	0	0	24.2169	82.8406	0.977674	7	40663	12.1697	0.475804	5.25205	1.50414e-07	0.00190725	4.78924	30.9238	0.917829
ZSCAN29	10	11	11	0	12	5728	107	645537	12.6391	0.304722	8.32496	1e-16	1.2071e-12	6.95555	22.9668	0.92088	187	1432319	16.0464	0.298088	9.31096	0	2e-16	8.94621	28.7815	0.937681	8	39476	10.3376	0.456654	5.11501	3.13725e-07	0.00397804	4.22386	25.3008	0.903266
PKN3	10	11	11	0	12	5728	220	645350	6.14541	0.29674	6.11883	9.42632e-10	1.34881e-05	3.43527	10.9936	0.837277	372	1432256	8.06596	0.293593	7.11071	1.1545e-12	1.70256e-08	4.53675	14.3406	0.876022	12	40321	7.03928	0.408492	4.77734	1.77632e-06	0.0225237	3.16091	15.6763	0.85794
CHRNA10	10	11	11	0	12	5728	240	645298	5.63284	0.296102	5.83791	5.28605e-09	7.5638e-05	3.15269	10.0641	0.82247	444	1432262	6.75799	0.29285	6.5246	6.81837e-11	1.0055e-06	3.80662	11.9977	0.852027	9	36704	8.54376	0.441187	4.86234	1.16008e-06	0.0147098	3.59835	20.286	0.882956
NIPBL	10	11	11	0	12	5728	247	644359	5.46524	0.295902	5.73976	9.48091e-09	0.000135662	3.06008	9.76082	0.817025	546	1426482	5.47333	0.29213	5.81894	5.92231e-09	8.73363e-05	3.08735	9.70327	0.817296	6	40573	14.1666	0.500199	5.29966	1.16021e-07	0.00147115	5.31479	37.7609	0.929411
KDM3A	10	11	11	0	12	5728	260	645418	5.20051	0.29556	5.57842	2.42714e-08	0.000347299	2.9138	9.28179	0.807711	406	1432258	7.39049	0.293209	6.82173	8.995e-12	1.3265e-07	4.15996	13.1298	0.864691	6	39502	13.7926	0.5002	5.24617	1.55296e-07	0.00196915	5.17449	36.7642	0.927497
ZNF423	10	11	11	0	11	5729	102	645598	12.1528	0.31763	7.86309	3.7e-15	5.3624e-11	6.52084	22.649	0.917714	159	1432617	17.3	0.312048	9.13549	0	1e-15	9.38483	31.8909	0.942197	8	39598	9.5038	0.464875	4.84365	1.27477e-06	0.0161641	3.82109	23.6378	0.894779
NOS2	10	11	11	0	11	5729	158	645559	7.845	0.312113	6.59978	4.11759e-11	5.89186e-07	4.25517	14.4633	0.87253	228	1432690	12.0651	0.308983	8.05973	8e-16	1.12758e-11	6.58446	22.1077	0.917116	8	35778	8.58697	0.464878	4.6254	3.7388e-06	0.047408	3.45245	21.3576	0.883544
STAT6	9	11	11	0	11	5155	13	580967	95.3613	0.409912	11.1187	0	0	42.702	212.959	0.989514	595	1288483	4.62089	0.304606	5.02482	5.03908e-07	0.00743113	2.54355	8.39482	0.783592	4	34978	18.6595	0.584065	5.01032	5.43388e-07	0.00689016	5.93927	58.6226	0.946408
PHC2	9	11	11	0	11	5155	29	581103	42.7582	0.354383	10.5975	0	0	21.3482	85.6399	0.976613	100	1289522	27.5165	0.317968	10.4249	0	0	14.7548	51.316	0.963658	5	35392	15.1042	0.539566	5.03178	4.8595e-07	0.00616185	5.2458	43.4897	0.933793
IFT122	9	11	11	0	11	5155	64	581011	19.3717	0.326695	9.07211	0	1.7e-15	10.2113	36.75	0.948378	119	1289402	23.1209	0.315448	9.95645	0	0	12.4592	42.9062	0.956749	9	36427	8.63664	0.449713	4.7942	1.63324e-06	0.0207095	3.57719	20.852	0.884214
RAVER1	9	11	11	0	11	5155	200	580480	6.19329	0.310008	5.882	4.05334e-09	5.79992e-05	3.37316	11.3712	0.838535	387	1288046	7.10206	0.306085	6.40471	1.50651e-10	2.22165e-06	3.89798	12.9398	0.859196	7	34811	10.6116	0.483724	4.88285	1.04564e-06	0.0132587	4.11176	27.3865	0.905764
RBM23	8	11	11	0	15	4577	57	514653	29.5903	0.29057	11.6579	0	0	16.7422	52.2984	0.966205	115	1142936	32.5712	0.274921	12.6706	0	0	19.0028	55.828	0.969298	8	31508	12.9075	0.438083	5.83863	5.26313e-09	6.67365e-05	5.46937	30.4611	0.922525
ASTN2	7	11	11	0	11	4007	208	451693	5.96147	0.309788	5.76303	8.26171e-09	0.000118217	3.2483	10.9408	0.832256	309	1002367	8.90516	0.307239	7.11703	1.1028e-12	1.62625e-08	4.87657	16.2618	0.887706	9	28253	8.61778	0.449783	4.78859	1.67959e-06	0.0212972	3.56888	20.8094	0.883961
FCHSD1	6	11	11	0	11	3433	199	387177	6.23412	0.310207	5.89942	3.64787e-09	5.21973e-05	3.39408	11.4506	0.839593	393	859189	7.00511	0.30618	6.35783	2.0462e-10	3.01753e-06	3.84405	12.7656	0.857247	7	23527	10.7693	0.483839	4.91217	9.00733e-07	0.0114213	4.17192	27.7997	0.907143
DKC1	2	11	8	3	14	1134	230	99892	5.36189	0.27689	6.06492	1.32023e-09	1.88911e-05	3.11619	9.22596	0.813499	428	208033	6.00072	0.273225	6.55827	5.44366e-11	8.02777e-07	3.51261	10.2513	0.833353	0	4336	inf	inf					inf
TRIL	11	10	10	0	11	6303	253	709934	4.89714	0.308256	5.15368	2.55425e-07	0.00365488	2.67639	8.96057	0.795799	358	1575829	7.68195	0.306369	6.65497	2.83358e-11	4.17868e-07	4.21391	14.0042	0.869825	5	44457	15.5173	0.539528	5.08214	3.73212e-07	0.00473233	5.38965	44.6756	0.935556
ASCC3	9	10	10	0	11	5155	88	580490	14.0759	0.320107	8.26119	1e-16	2.0638e-12	7.51615	26.3607	0.928957	173	1287703	15.883	0.311262	8.88399	0	9.5e-15	8.62942	29.2338	0.93704	5	36589	15.6151	0.539565	5.09343	3.51639e-07	0.00445878	5.42322	44.9605	0.935959
USP24	9	10	10	0	10	5156	25	580954	45.0701	0.374427	10.1708	0	0	21.6357	93.8875	0.977812	44	1288795	56.8091	0.350602	11.5222	0	0	28.5746	112.942	0.982397	5	36528	14.1691	0.547925	4.83838	1.30904e-06	0.0165986	4.84106	41.4711	0.929424
ANKS1B	9	10	10	0	10	5156	26	580823	43.3269	0.372367	10.1211	0	0	20.883	89.8924	0.97692	68	1288383	36.7471	0.33897	10.6324	0	0	18.9098	71.4102	0.972787	4	34854	16.8997	0.591796	4.77749	1.77501e-06	0.0225071	5.29825	53.9047	0.940827
DACT1	9	10	10	0	10	5156	52	580822	21.6634	0.345581	8.89986	0	8e-15	11.0043	42.6473	0.953839	80	1288958	31.249	0.3357	10.2532	0	0	16.1839	60.3378	0.967999	6	35280	11.4042	0.516613	4.71142	2.45996e-06	0.0311923	4.143	31.3917	0.912313
CHD3	9	10	10	0	10	5156	94	580783	11.9832	0.332917	7.45983	8.66e-14	1.23966e-09	6.24005	23.0122	0.91655	136	1288619	18.3769	0.327945	8.87679	0	1.01e-14	9.66319	34.9482	0.945584	6	34024	10.9982	0.516614	4.64124	3.46321e-06	0.0439135	3.99549	30.2741	0.909076
ZNF786	9	10	10	0	10	5156	114	580848	9.882	0.330102	6.93941	3.9375e-12	5.63419e-08	5.17435	18.8727	0.898806	210	1288942	11.9042	0.32397	7.64544	2.08e-14	3.07084e-10	6.30859	22.4631	0.915996	4	35630	17.276	0.591796	4.8147	1.47422e-06	0.0186931	5.41622	55.1048	0.942116
ASTE1	9	10	10	0	10	5156	118	578278	9.50477	0.329652	6.83083	8.4426e-12	1.20805e-07	4.98123	18.1362	0.89479	308	1280214	8.06156	0.321623	6.48929	8.62409e-11	1.27179e-06	4.29188	15.1422	0.875954	3	34843	22.5259	0.65845	4.7303	2.24189e-06	0.0284272	6.19723	81.8776	0.955607
CCDC185	8	10	10	0	12	4580	171	516337	7.91139	0.299001	6.91738	4.6007e-12	6.58309e-08	4.40289	14.2157	0.8736	395	1145875	7.60074	0.293401	6.91288	4.7492e-12	7.00365e-08	4.27669	13.5084	0.868434	10	31678	8.29991	0.428466	4.93912	7.84766e-07	0.00995083	3.5839	19.2217	0.879517
TRPS1	8	10	10	0	10	4582	10	516504	112.725	0.44746	10.5595	0	0	46.8957	270.959	0.991129	212	1145758	11.7951	0.323938	7.61776	2.58e-14	3.80645e-10	6.25115	22.2558	0.915219	0	28096	inf	inf					inf
GALNT18	7	10	10	0	10	4008	213	451811	5.29236	0.323955	5.14351	2.69648e-07	0.00385839	2.80475	9.98631	0.811048	315	1002663	7.94176	0.321598	6.44325	1.16941e-10	1.72453e-06	4.22831	14.9165	0.874083	3	26385	21.9436	0.658499	4.69018	2.72969e-06	0.0346125	6.03646	79.7689	0.954429
SLC39A6	8	9	9	0	11	4581	190	516345	6.52557	0.310471	6.04155	1.52639e-09	2.18411e-05	3.55091	11.9922	0.846757	242	1145083	11.362	0.308643	7.87406	3.4e-15	5.06295e-11	6.20486	20.8054	0.911987	7	31531	10.8161	0.483752	4.92202	8.56548e-07	0.010861	4.19077	27.9158	0.907546
TOMM20L	2	9	9	0	18	1130	176	128990	11.6745	0.249259	9.85884	0	0	7.16249	19.0288	0.914343	348	286368	13.1081	0.243552	10.5654	0	0	8.13249	21.1278	0.923711	0	7892	inf	inf					inf

## Sheet: TableS5
Table S5. Variants reported in SMD cohort in enriched genes derived from the GBA of variants with a high or moderate impact, AF < 0.01, filtered by FLAGS genes and number of individuals > 8
VARIANTS	CHROM	POS	ID	REF	ALT	Allele	Consequence	IMPACT	SYMBOL	Gene	Feature_type	Feature	BIOTYPE	cDNA_position	CDS_position	aachange	Protein_position	Amino_acids	Codons	STRAND	FLAGS	HGNC_ID	CANONICAL	CADD_PHRED	CADD_RAW	pLI_gene_value	LoF	LoF_filter	LoF_flags	LoF_info	gnomADg	gnomADg_AF_nfe	gnomADg_AC_nfe	gnomADg_AN_nfe	gnomADg_AF	gnomADg_AC	gnomADg_AN	CSVS	CSVS_AC	CSVS_AF	CSVS_AN	AF	AC	AN	n_het	n_hom
NC_000012.12:g.40397899C>T	chr12	40397899	rs35069108	C	T	T	stop_gained	HIGH	MUC19	ENSG00000205592	Transcript	ENST00000454784	protein_coding_LoF	73	73	R25*	25	R/*	Cga/Tga	1		HGNC:14362	YES	4.751	0.340095	0					chr12:40397899-40397899	0.007721	498	64496	0.004908	702	143036	rs35069108	8	0.002	3460	0.003484	2	574	2	0
NC_000012.12:g.40408331ACAGT>A	chr12	40408331	.	ACAGT	A		frameshift_variant	HIGH	MUC19	ENSG00000205592	Transcript	ENST00000454784	protein_coding_LoF	369-372	369-372	DS123-124X	123-124	DS/X	gaCAGT/ga	1		HGNC:14362	YES			0						0	0	63455	0	0	140577		0	0	2361	0.001742	1	574	1	0
NC_000012.12:g.40416345G>A	chr12	40416345	rs778593837	G	A	A	missense_variant	MODERATE	MUC19	ENSG00000205592	Transcript	ENST00000454784	protein_coding_LoF	1307	1307	G436E	436	G/E	gGa/gAa	1		HGNC:14362	YES	14.6	1.33036	0					rs778593837	1.6e-05	1	64474	7e-06	1	143062		0	0	2361	0.001742	1	574	1	0
NC_000012.12:g.40420417T>C	chr12	40420417	rs184068670	T	C	C	missense_variant	MODERATE	MUC19	ENSG00000205592	Transcript	ENST00000454784	protein_coding_LoF	1643	1643	I548T	548	I/T	aTt/aCt	1		HGNC:14362	YES	16.46	1.61387	0					rs184068670	0.001906	123	64526	0.001069	153	143160	rs184068670	5	0.001	3344	0.003484	2	574	2	0
NC_000012.12:g.40421241T>C	chr12	40421241	rs367958333	T	C	C	missense_variant	MODERATE	MUC19	ENSG00000205592	Transcript	ENST00000454784	protein_coding_LoF	1697	1697	I566T	566	I/T	aTa/aCa	1		HGNC:14362	YES	18.11	1.8503	0					rs367958333	1.6e-05	1	64464	0.000384	55	143108		0	0	2361	0.001742	1	574	1	0
NC_000012.12:g.40426443T>C	chr12	40426443	rs75634075	T	C	C	missense_variant	MODERATE	MUC19	ENSG00000205592	Transcript	ENST00000454784	protein_coding_LoF	1975	1975	C659R	659	C/R	Tgt/Cgt	1		HGNC:14362	YES	18.05	1.84304	0					rs75634075	0.003763	243	64578	0.002416	345	142772	chr12:40426443-40426443	8	0.002	3364	0.005226	3	574	3	0
NC_000012.12:g.40428068C>T	chr12	40428068	rs143195891	C	T	T	stop_gained	HIGH	MUC19	ENSG00000205592	Transcript	ENST00000454784	protein_coding_LoF	2371	2371	R791*	791	R/*	Cga/Tga	1		HGNC:14362	YES	11.48	0.98876	0					chr12:40428068-40428068	0.000791	51	64498	0.005509	787	142864	rs143195891	14	0.004	3460	0.008711	5	574	5	0
NC_000012.12:g.40436621G>A	chr12	40436621	rs76506766	G	A	A	missense_variant	MODERATE	MUC19	ENSG00000205592	Transcript	ENST00000454784	protein_coding_LoF	3098	3098	C1033Y	1033	C/Y	tGc/tAc	1		HGNC:14362	YES	18.48	1.89839	0					rs76506766	0.000341	22	64558	0.005118	733	143216	rs76506766	11	0.003	3368	0.005226	3	574	3	0
NC_000012.12:g.40436648ACAGT>A	chr12	40436648	rs546279234	ACAGT	A		frameshift_variant	HIGH	MUC19	ENSG00000205592	Transcript	ENST00000454784	protein_coding_LoF	3126-3129	3126-3129	NS1042-1043X	1042-1043	NS/X	aaCAGT/aa	1		HGNC:14362	YES	12.9	1.11314	0					rs546279234	0.002447	158	64578	0.001459	209	143282		0	0	2361	0.001742	1	574	1	0
NC_000012.12:g.40438204AAG>A	chr12	40438204	.	AAG	A		frameshift_variant	HIGH	MUC19	ENSG00000205592	Transcript	ENST00000454784	protein_coding_LoF	3298-3299	3298-3299	R1100X	1100	R/X	AGa/a	1		HGNC:14362	YES			0						0	0	63455	0	0	140577		0	0	2361	0.001742	1	574	1	0
NC_000012.12:g.40440575G>A	chr12	40440575	rs191282592	G	A	A	missense_variant&splice_region_variant	MODERATE	MUC19	ENSG00000205592	Transcript	ENST00000454784	protein_coding_LoF	3469	3469	V1157I	1157	V/I	Gtc/Atc	1		HGNC:14362	YES	8.017	0.652812	0					rs191282592	0.002943	190	64560	0.00359	514	143180	chr12:40440575-40440575	3	0.001	3458	0.003484	2	574	2	0
NC_000012.12:g.40441166C>T	chr12	40441166	rs200760609	C	T	T	stop_gained	HIGH	MUC19	ENSG00000205592	Transcript	ENST00000454784	protein_coding_LoF	3727	3727	R1243*	1243	R/*	Cga/Tga	1		HGNC:14362	YES	11.44	0.985445	0					rs200760609	0.001022	66	64550	0.000706	101	142972	chr12:40441166-40441166	13	0.004	3460	0.005226	3	574	3	0
NC_000012.12:g.40441963G>A	chr12	40441963	rs573654763	G	A	A	missense_variant	MODERATE	MUC19	ENSG00000205592	Transcript	ENST00000454784	protein_coding_LoF	3865	3865	G1289R	1289	G/R	Ggg/Agg	1		HGNC:14362	YES	17.73	1.79928	0					rs573654763	4.6e-05	3	64558	4.2e-05	6	143212	rs573654763	3	0.001	3460	0.001742	1	574	1	0
NC_000012.12:g.40444417G>T	chr12	40444417	rs74707327	G	T	T	missense_variant	MODERATE	MUC19	ENSG00000205592	Transcript	ENST00000454784	protein_coding_LoF	4481	4481	C1494F	1494	C/F	tGc/tTc	1		HGNC:14362	YES	12.88	1.11083	0					rs74707327	0.000372	24	64576	0.000279	40	143314		0	0	2361	0.001742	1	574	1	0
NC_000012.12:g.40445528G>C	chr12	40445528	rs200146888	G	C	C	missense_variant	MODERATE	MUC19	ENSG00000205592	Transcript	ENST00000454784	protein_coding_LoF	4619	4619	C1540S	1540	C/S	tGt/tCt	1		HGNC:14362	YES	17.85	1.81564	0					rs200146888	3.1e-05	2	64574	7e-05	10	143274	rs200146888	2	0.001	3460	0.001742	1	574	1	0
NC_000012.12:g.40449727G>A	chr12	40449727	.	G	A	A	missense_variant	MODERATE	MUC19	ENSG00000205592	Transcript	ENST00000454784	protein_coding_LoF	4978	4978	A1660T	1660	A/T	Gca/Aca	1		HGNC:14362	YES	0.273	-0.327097	0						0	0	63455	0	0	140577		0	0	2361	0.001742	1	574	1	0
NC_000012.12:g.40460262T>A	chr12	40460262	rs200118761	T	A	A	missense_variant	MODERATE	MUC19	ENSG00000205592	Transcript	ENST00000454784	protein_coding_LoF	5126	5126	I1709N	1709	I/N	aTc/aAc	1		HGNC:14362	YES	1.526	0.028834	0					chr12:40460262-40460262	0.000124	8	64556	0.000426	61	143234		0	0	2361	0.001742	1	574	1	0
NC_000012.12:g.40460309G>A	chr12	40460309	rs191493043	G	A	A	missense_variant	MODERATE	MUC19	ENSG00000205592	Transcript	ENST00000454784	protein_coding_LoF	5173	5173	V1725I	1725	V/I	Gtc/Atc	1		HGNC:14362	YES	0.012	-0.932273	0					rs191493043	0.003997	258	64548	0.003129	448	143172	rs191493043	17	0.005	3456	0.006969	4	574	4	0
NC_000012.12:g.40464442G>C	chr12	40464442	rs778198085	G	C	C	missense_variant	MODERATE	MUC19	ENSG00000205592	Transcript	ENST00000454784	protein_coding_LoF	5369	5369	G1790A	1790	G/A	gGc/gCc	1		HGNC:14362	YES	0.751	-0.120697	0					chr12:40464442-40464442	0.000139	9	64558	0.00014	20	143218	chr12:40464442-40464442	4	0.001	3460	0.001742	1	574	1	0
NC_000012.12:g.40465499G>T	chr12	40465499	.	G	T	T	stop_gained	HIGH	MUC19	ENSG00000205592	Transcript	ENST00000454784	protein_coding_LoF	5545	5545	E1849*	1849	E/*	Gaa/Taa	1		HGNC:14362	YES	0.872	-0.089385	0						0	0	63455	0	0	140577		0	0	2361	0.001742	1	574	1	0
NC_000012.12:g.40479602T>C	chr12	40479602	rs559678403	T	C	C	missense_variant	MODERATE	MUC19	ENSG00000205592	Transcript	ENST00000454784	protein_coding_LoF	6650	6650	V2217A	2217	V/A	gTt/gCt	1		HGNC:14362	YES	0.278	-0.323497	0					rs559678403	3.1e-05	2	64468	7e-05	10	142928	rs559678403	3	0.003	958	0.003484	2	574	2	0
NC_000012.12:g.40479680C>G	chr12	40479680	.	C	G	G	missense_variant	MODERATE	MUC19	ENSG00000205592	Transcript	ENST00000454784	protein_coding_LoF	6728	6728	T2243S	2243	T/S	aCt/aGt	1		HGNC:14362	YES	2.371	0.129786	0						0	0	63455	0	0	140577		0	0	2361	0.001742	1	574	1	0
NC_000012.12:g.40479764G>A	chr12	40479764	.	G	A	A	missense_variant	MODERATE	MUC19	ENSG00000205592	Transcript	ENST00000454784	protein_coding_LoF	6812	6812	G2271E	2271	G/E	gGg/gAg	1		HGNC:14362	YES	0.066	-0.618917	0					chr12:40479764-40479764	0	0	64518	1.4e-05	2	143132		0	0	2361	0.001742	1	574	1	0
NC_000012.12:g.40480164TG>T	chr12	40480164	.	TG	T		frameshift_variant	HIGH	MUC19	ENSG00000205592	Transcript	ENST00000454784	protein_coding_LoF	7213	7213	G2405X	2405	G/X	Gga/ga	1		HGNC:14362	YES			0						0	0	63455	0	0	140577		0	0	2361	0.001742	1	574	1	0
NC_000012.12:g.40480772C>G	chr12	40480772	.	C	G	G	missense_variant	MODERATE	MUC19	ENSG00000205592	Transcript	ENST00000454784	protein_coding_LoF	7820	7820	T2607R	2607	T/R	aCa/aGa	1		HGNC:14362	YES	4.772	0.341923	0						0	0	63455	0	0	140577		0	0	2361	0.001742	1	574	1	0
NC_000012.12:g.40481077CCAT>C	chr12	40481077	.	CCAT	C		inframe_deletion	MODERATE	MUC19	ENSG00000205592	Transcript	ENST00000454784	protein_coding_LoF	8126-8128	8126-8128	PS2709-2710P	2709-2710	PS/P	cCATca/cca	1		HGNC:14362	YES			0						0	0	63455	0	0	140577		0	0	2361	0.001742	1	574	1	0
NC_000012.12:g.40481663C>G	chr12	40481663	rs137968181	C	G	G	missense_variant	MODERATE	MUC19	ENSG00000205592	Transcript	ENST00000454784	protein_coding_LoF	8711	8711	T2904R	2904	T/R	aCa/aGa	1		HGNC:14362	YES	5.366	0.394577	0					rs137968181	0.000997	60	60198	0.001499	200	133406	rs137968181	3	0.003	958	0.008711	5	574	3	1
NC_000012.12:g.40481762C>A	chr12	40481762	.	C	A	A	missense_variant	MODERATE	MUC19	ENSG00000205592	Transcript	ENST00000454784	protein_coding_LoF	8810	8810	T2937N	2937	T/N	aCt/aAt	1		HGNC:14362	YES	1.534	0.029985	0						0	0	63455	0	0	140577		0	0	2361	0.001742	1	574	1	0
NC_000012.12:g.40482074C>T	chr12	40482074	.	C	T	T	missense_variant	MODERATE	MUC19	ENSG00000205592	Transcript	ENST00000454784	protein_coding_LoF	9122	9122	A3041V	3041	A/V	gCt/gTt	1		HGNC:14362	YES	1.306	-0.00481	0					rs1262614738	3.2e-05	2	61940	1.5e-05	2	137368		0	0	2361	0.001742	1	574	1	0
NC_000012.12:g.40482454C>T	chr12	40482454	rs570597911	C	T	T	missense_variant	MODERATE	MUC19	ENSG00000205592	Transcript	ENST00000454784	protein_coding_LoF	9502	9502	R3168W	3168	R/W	Cgg/Tgg	1		HGNC:14362	YES	0.917	-0.07885	0					rs570597911	3.1e-05	2	64456	4.2e-05	6	142936		0	0	2361	0.001742	1	574	1	0
NC_000012.12:g.40482693A>G	chr12	40482693	.	A	G	G	missense_variant	MODERATE	MUC19	ENSG00000205592	Transcript	ENST00000454784	protein_coding_LoF	9741	9741	I3247M	3247	I/M	atA/atG	1		HGNC:14362	YES	1.291	-0.007158	0						0	0	63455	0	0	140577		0	0	2361	0.001742	1	574	1	0
NC_000012.12:g.40483105G>A	chr12	40483105	.	G	A	A	missense_variant	MODERATE	MUC19	ENSG00000205592	Transcript	ENST00000454784	protein_coding_LoF	10153	10153	G3385R	3385	G/R	Ggg/Agg	1		HGNC:14362	YES	8.064	0.657812	0						0	0	63455	0	0	140577		0	0	2361	0.001742	1	574	1	0
NC_000012.12:g.40483220T>A	chr12	40483220	rs144440388	T	A	A	missense_variant	MODERATE	MUC19	ENSG00000205592	Transcript	ENST00000454784	protein_coding_LoF	10268	10268	V3423E	3423	V/E	gTg/gAg	1		HGNC:14362	YES	0.088	-0.562216	0					rs144440388	0.001783	115	64512	0.001722	246	142842		0	0	2361	0.003484	2	574	2	0
NC_000012.12:g.40483372A>G	chr12	40483372	.	A	G	G	missense_variant	MODERATE	MUC19	ENSG00000205592	Transcript	ENST00000454784	protein_coding_LoF	10420	10420	T3474A	3474	T/A	Aca/Gca	1		HGNC:14362	YES	1.1	-0.04089	0						0	0	63455	0	0	140577		0	0	2361	0.001742	1	574	1	0
NC_000012.12:g.40483430T>A	chr12	40483430	rs76180644	T	A	A	missense_variant	MODERATE	MUC19	ENSG00000205592	Transcript	ENST00000454784	protein_coding_LoF	10478	10478	V3493E	3493	V/E	gTg/gAg	1		HGNC:14362	YES	0.465	-0.218782	0					rs76180644	0.003455	223	64546	0.002012	288	143164	chr12:40483430-40483430	1	0.001	866	0.005226	3	574	3	0
NC_000012.12:g.40483903G>A	chr12	40483903	rs138061059	G	A	A	missense_variant	MODERATE	MUC19	ENSG00000205592	Transcript	ENST00000454784	protein_coding_LoF	10951	10951	G3651R	3651	G/R	Ggg/Agg	1		HGNC:14362	YES	4.717	0.337083	0					chr12:40483903-40483903	0.000155	10	64560	0.002108	302	143270		0	0	2361	0.001742	1	574	1	0
NC_000012.12:g.40484956A>T	chr12	40484956	rs577746929	A	T	T	missense_variant	MODERATE	MUC19	ENSG00000205592	Transcript	ENST00000454784	protein_coding_LoF	12004	12004	T4002S	4002	T/S	Aca/Tca	1		HGNC:14362	YES	0.647	-0.151676	0					rs577746929	0.00079	51	64568	0.000928	133	143322	rs577746929	1	0.001	958	0.001742	1	574	1	0
NC_000012.12:g.40485726G>A	chr12	40485726	.	G	A	A	stop_gained	HIGH	MUC19	ENSG00000205592	Transcript	ENST00000454784	protein_coding_LoF	12774	12774	W4258*	4258	W/*	tgG/tgA	1		HGNC:14362	YES	0.397	-0.250643	0					chr12:40485726-40485726	0	0	53968	5e-05	6	118956	chr12:40485726-40485726	1	0.001	864	0.001742	1	574	1	0
NC_000012.12:g.40485727A>G	chr12	40485727	.	A	G	G	missense_variant	MODERATE	MUC19	ENSG00000205592	Transcript	ENST00000454784	protein_coding_LoF	12775	12775	S4259G	4259	S/G	Agt/Ggt	1		HGNC:14362	YES	3.671	0.247154	0					rs988379820	0	0	61804	4.4e-05	6	136614	chr12:40485727-40485727	1	0.001	866	0.001742	1	574	1	0
NC_000012.12:g.40486006GAC>G	chr12	40486006	.	GAC	G		frameshift_variant	HIGH	MUC19	ENSG00000205592	Transcript	ENST00000454784	protein_coding_LoF	13055-13056	13055-13056	D4352X	4352	D/X	gAC/g	1		HGNC:14362	YES	2.72	0.163681	0					rs1217687993	0	0	64570	7e-06	1	143254		0	0	2361	0.003484	2	574	2	0
NC_000012.12:g.40486384G>A	chr12	40486384	rs78910429	G	A	A	missense_variant	MODERATE	MUC19	ENSG00000205592	Transcript	ENST00000454784	protein_coding_LoF	13432	13432	G4478S	4478	G/S	Ggt/Agt	1		HGNC:14362	YES	0.036	-0.736607	0					chr12:40486384-40486384	1.6e-05	1	62986	7e-06	1	139066		0	0	2361	0.001742	1	574	1	0
NC_000012.12:g.40488664G>GGTGACAGAGACAATTGGACTATCAGCTGGA	chr12	40488664	.	G	GGTGACAGAGACAATTGGACTATCAGCTGGA	GTGACAGAGACAATTGGACTATCAGCTGGA	inframe_insertion	MODERATE	MUC19	ENSG00000205592	Transcript	ENST00000454784	protein_coding_LoF	15712-15713	15712-15713	G5238GDRDNWTISWS	5238	G/GDRDNWTISWS	ggt/gGTGACAGAGACAATTGGACTATCAGCTGGAgt	1		HGNC:14362	YES	1.262	-0.011952	0					chr12:40488665-40488665	0.000608	29	47662	0.000663	72	108616		0	0	2361	0.076655	44	574	2	21
NC_000012.12:g.40491053T>C	chr12	40491053	.	T	C	C	missense_variant	MODERATE	MUC19	ENSG00000205592	Transcript	ENST00000454784	protein_coding_LoF	18101	18101	I6034T	6034	I/T	aTt/aCt	1		HGNC:14362	YES	1.725	0.05596	0					chr12:40491053-40491053	1.5e-05	1	64538	7e-06	1	143080		0	0	2361	0.001742	1	574	1	0
NC_000012.12:g.40493980GAGCTGAAGGTGAAAGCAT>G	chr12	40493980	rs753539367	GAGCTGAAGGTGAAAGCAT	G		stop_lost&inframe_deletion	HIGH	MUC19	ENSG00000205592	Transcript	ENST00000454784	protein_coding_LoF	18388-18405	18388-18405	S*R*KH6130-6135-	6130-6135	S*R*KH/-	AGCTGAAGGTGAAAGCAT/-	1		HGNC:14362	YES	1.426	0.014075	0					rs753539367	0.001379	89	64560	0.000914	131	143290		0	0	2361	0.001742	1	574	1	0
NC_000012.12:g.40507004C>T	chr12	40507004	rs536871012	C	T	T	missense_variant&splice_region_variant	MODERATE	MUC19	ENSG00000205592	Transcript	ENST00000454784	protein_coding_LoF	19222	19222	H6408Y	6408	H/Y	Cac/Tac	1		HGNC:14362	YES	0.133	-0.475816	0					rs536871012	0.000991	64	64554	0.001166	167	143204	rs536871012	3	0.003	862	0.001742	1	574	1	0
NC_000012.12:g.40507224TCCC>T	chr12	40507224	.	TCCC	T		inframe_deletion	MODERATE	MUC19	ENSG00000205592	Transcript	ENST00000454784	protein_coding_LoF	19287-19289	19287-19289	FP6429-6430F	6429-6430	FP/F	ttCCCc/ttc	1		HGNC:14362	YES	1.411	0.011781	0					chr12:40507225-40507228	0	0	64566	7e-06	1	143020		0	0	2361	0.001742	1	574	1	0
NC_000012.12:g.40508035G>A	chr12	40508035	.	G	A	A	missense_variant	MODERATE	MUC19	ENSG00000205592	Transcript	ENST00000454784	protein_coding_LoF	19405	19405	G6469R	6469	G/R	Ggg/Agg	1		HGNC:14362	YES	3.49	0.231691	0					rs1297307473	1.5e-05	1	64574	7e-06	1	143268		0	0	2361	0.001742	1	574	1	0
NC_000012.12:g.40510010C>T	chr12	40510010	.	C	T	T	missense_variant&splice_region_variant	MODERATE	MUC19	ENSG00000205592	Transcript	ENST00000454784	protein_coding_LoF	19544	19544	T6515M	6515	T/M	aCg/aTg	1		HGNC:14362	YES	5.281	0.386893	0					rs962677559	4.6e-05	3	64574	5.6e-05	8	143294		0	0	2361	0.001742	1	574	1	0
NC_000012.12:g.40515022A>G	chr12	40515022	.	A	G	G	missense_variant	MODERATE	MUC19	ENSG00000205592	Transcript	ENST00000454784	protein_coding_LoF	19972	19972	R6658G	6658	R/G	Agg/Ggg	1		HGNC:14362	YES	10.67	0.921512	0						0	0	63455	0	0	140577		0	0	2361	0.001742	1	574	1	0
NC_000012.12:g.40520733G>C	chr12	40520733	.	G	C	C	missense_variant	MODERATE	MUC19	ENSG00000205592	Transcript	ENST00000454784	protein_coding_LoF	20519	20519	G6840A	6840	G/A	gGa/gCa	1		HGNC:14362	YES	5.561	0.41215	0					rs950200742	6.2e-05	4	64568	3.5e-05	5	143236		0	0	2361	0.001742	1	574	1	0
NC_000012.12:g.40525409AC>A	chr12	40525409	rs563397340	AC	A		frameshift_variant	HIGH	MUC19	ENSG00000205592	Transcript	ENST00000454784	protein_coding_LoF	20897	20897	T6966X	6966	T/X	aCc/ac	1		HGNC:14362	YES	3.36	0.220511	0					rs563397340	0.005255	339	64516	0.003249	465	143102		0	0	2361	0.001742	1	574	1	0
NC_000012.12:g.40525576A>G	chr12	40525576	.	A	G	G	missense_variant	MODERATE	MUC19	ENSG00000205592	Transcript	ENST00000454784	protein_coding_LoF	20926	20926	T6976A	6976	T/A	Act/Gct	1		HGNC:14362	YES	4.547	0.322289	0						0	0	63455	0	0	140577		0	0	2361	0.001742	1	574	1	0
NC_000012.12:g.40526323A>G	chr12	40526323	rs144422538	A	G	G	missense_variant	MODERATE	MUC19	ENSG00000205592	Transcript	ENST00000454784	protein_coding_LoF	21022	21022	R7008G	7008	R/G	Aga/Gga	1		HGNC:14362	YES	0.149	-0.452812	0					rs144422538	0.001936	125	64562	0.00111	159	143290	chr12:40526323-40526323	1	0.001	958	0.003484	2	574	2	0
NC_000012.12:g.40528263C>T	chr12	40528263	.	C	T	T	missense_variant	MODERATE	MUC19	ENSG00000205592	Transcript	ENST00000454784	protein_coding_LoF	21227	21227	T7076I	7076	T/I	aCt/aTt	1		HGNC:14362	YES	6.185	0.469728	0					rs1022647227	1.5e-05	1	64564	1.4e-05	2	143256		0	0	2361	0.001742	1	574	1	0
NC_000012.12:g.40532231G>A	chr12	40532231	.	G	A	A	missense_variant&splice_region_variant	MODERATE	MUC19	ENSG00000205592	Transcript	ENST00000454784	protein_coding_LoF	21592	21592	A7198T	7198	A/T	Gcc/Acc	1		HGNC:14362	YES	16.28	1.58609	0						0	0	63455	0	0	140577		0	0	2361	0.001742	1	574	1	0
NC_000012.12:g.40534711G>A	chr12	40534711	rs200624352	G	A	A	missense_variant&splice_region_variant	MODERATE	MUC19	ENSG00000205592	Transcript	ENST00000454784	protein_coding_LoF	21803	21803	G7268E	7268	G/E	gGa/gAa	1		HGNC:14362	YES	22.1	2.4012	0					rs200624352	0.001228	78	63520	0.001144	157	137294	chr12:40534711-40534711	9	0.003	3460	0.001742	1	574	1	0
NC_000012.12:g.40535210C>T	chr12	40535210	rs117323058	C	T	T	missense_variant	MODERATE	MUC19	ENSG00000205592	Transcript	ENST00000454784	protein_coding_LoF	21896	21896	T7299M	7299	T/M	aCg/aTg	1		HGNC:14362	YES	0.872	-0.089593	0					rs117323058	0.003641	235	64536	0.002724	390	143190	rs117323058	16	0.005	3456	0.006969	4	574	4	0
NC_000012.12:g.40535941C>T	chr12	40535941	rs117275013	C	T	T	stop_gained	HIGH	MUC19	ENSG00000205592	Transcript	ENST00000454784	protein_coding_LoF	22024	22024	R7342*	7342	R/*	Cga/Tga	1		HGNC:14362	YES	33	4.84627	0					chr12:40535941-40535941	0.009809	633	64534	0.005894	844	143188	rs117275013	24	0.007	3344	0.003484	2	574	2	0
NC_000012.12:g.40545398G>A	chr12	40545398	rs182952935	G	A	A	missense_variant&splice_region_variant	MODERATE	MUC19	ENSG00000205592	Transcript	ENST00000454784	protein_coding_LoF	22924	22924	G7642R	7642	G/R	Gga/Aga	1		HGNC:14362	YES	14.57	1.32501	0					rs182952935	0.003594	232	64546	0.002388	342	143224	rs182952935	9	0.003	3460	0.005226	3	574	3	0
NC_000012.12:g.40565729T>C	chr12	40565729	rs764032320	T	C	C	missense_variant	MODERATE	MUC19	ENSG00000205592	Transcript	ENST00000454784	protein_coding_LoF	24121	24121	C8041R	8041	C/R	Tgc/Cgc	1		HGNC:14362	YES	16.93	1.68596	0					rs764032320	0.000139	9	64578	9.1e-05	13	143276	chr12:40565729-40565729	1	0	3460	0.001742	1	574	1	0
NC_000012.12:g.40569720T>G	chr12	40569720	rs562958287	T	G	G	missense_variant	MODERATE	MUC19	ENSG00000205592	Transcript	ENST00000454784	protein_coding_LoF	24401	24401	L8134R	8134	L/R	cTt/cGt	1		HGNC:14362	YES	1.355	0.003073	0					rs562958287	7.7e-05	5	64568	0.000112	16	143326	rs562958287	4	0.001	3456	0.001742	1	574	1	0
NC_000012.12:g.40569738T>C	chr12	40569738	rs763398024	T	C	C	missense_variant	MODERATE	MUC19	ENSG00000205592	Transcript	ENST00000454784	protein_coding_LoF	24419	24419	I8140T	8140	I/T	aTc/aCc	1		HGNC:14362	YES	0.786	-0.111389	0					rs763398024	1.5e-05	1	64558	1.4e-05	2	143300		0	0	2361	0.001742	1	574	1	0
NC_000016.10:g.88427532G>A	chr16	88427532	rs145178398	G	A	A	missense_variant	MODERATE	ZNF469	ENSG00000225614	Transcript	ENST00000565624	protein_coding	549	62	R21H	21	R/H	cGc/cAc	1		HGNC:23216	YES	15.6	1.47872	0					chr16:88427532-88427532	0.008524	550	64522	0.005796	830	143210	rs145178398	15	0.004	4020	0.003484	2	574	2	0
NC_000016.10:g.88427576G>T	chr16	88427576	.	G	T	T	stop_gained	HIGH	ZNF469	ENSG00000225614	Transcript	ENST00000565624	protein_coding	593	106	E36*	36	E/*	Gag/Tag	1		HGNC:23216	YES	32	4.52073	0	LC	END_TRUNC		PERCENTILE:0.00893609846568875&GERP_DIST:-24237.9714832306&BP_DIST:11756&DIST_FROM_LAST_EXON:-231&50_BP_RULE:FAIL&PHYLOCSF_TOO_SHORT		0	0	64551	0	0	143266		0	0	4003	0.001742	1	574	1	0
NC_000016.10:g.88428195G>T	chr16	88428195	rs536586591	G	T	T	missense_variant	MODERATE	ZNF469	ENSG00000225614	Transcript	ENST00000565624	protein_coding	1212	725	S242I	242	S/I	aGc/aTc	1		HGNC:23216	YES	23	2.79244	0					rs536586591	0.002417	156	64552	0.001347	193	143296	rs536586591	10	0.002	4020	0.005226	3	574	3	0
NC_000016.10:g.88428315G>A	chr16	88428315	rs757999676	G	A	A	missense_variant	MODERATE	ZNF469	ENSG00000225614	Transcript	ENST00000565624	protein_coding	1332	845	G282E	282	G/E	gGg/gAg	1		HGNC:23216	YES	16	1.54116	0					rs757999676	0.000511	33	64554	0.000286	41	143304	chr16:88428315-88428315	1	0	4020	0.001742	1	574	1	0
NC_000016.10:g.88428819C>T	chr16	88428819	.	C	T	T	missense_variant	MODERATE	ZNF469	ENSG00000225614	Transcript	ENST00000565624	protein_coding	1836	1349	T450I	450	T/I	aCa/aTa	1		HGNC:23216	YES	6.463	0.496061	0						0	0	64551	0	0	143266		0	0	4003	0.001742	1	574	1	0
NC_000016.10:g.88429079G>A	chr16	88429079	rs184458982	G	A	A	missense_variant	MODERATE	ZNF469	ENSG00000225614	Transcript	ENST00000565624	protein_coding	2096	1609	V537M	537	V/M	Gtg/Atg	1		HGNC:23216	YES	1.329	-0.00099	0					rs184458982	0.002928	189	64556	0.001689	242	143270	chr16:88429079-88429079	5	0.001	4020	0.003484	2	574	2	0
NC_000016.10:g.88429085A>T	chr16	88429085	rs189476639	A	T	T	missense_variant	MODERATE	ZNF469	ENSG00000225614	Transcript	ENST00000565624	protein_coding	2102	1615	S539C	539	S/C	Agc/Tgc	1		HGNC:23216	YES	18.13	1.85364	0					rs189476639	0.004029	260	64536	0.002779	398	143224	rs189476639	26	0.006	4020	0.008711	5	574	5	0
NC_000016.10:g.88429401C>T	chr16	88429401	.	C	T	T	missense_variant	MODERATE	ZNF469	ENSG00000225614	Transcript	ENST00000565624	protein_coding	2418	1931	T644M	644	T/M	aCg/aTg	1		HGNC:23216	YES	22.2	2.43147	0						0	0	64551	0	0	143266		0	0	4003	0.001742	1	574	1	0
NC_000016.10:g.88429464C>T	chr16	88429464	rs184583062	C	T	T	missense_variant	MODERATE	ZNF469	ENSG00000225614	Transcript	ENST00000565624	protein_coding	2481	1994	P665L	665	P/L	cCa/cTa	1		HGNC:23216	YES	18.42	1.89063	0					rs184583062	0.008596	554	64452	0.005753	823	143062	rs184583062	29	0.007	4016	0.005226	3	574	3	0
NC_000016.10:g.88429471G>C	chr16	88429471	.	G	C	C	missense_variant	MODERATE	ZNF469	ENSG00000225614	Transcript	ENST00000565624	protein_coding	2488	2001	K667N	667	K/N	aaG/aaC	1		HGNC:23216	YES	23.8	3.18448	0						0	0	64551	0	0	143266		0	0	4003	0.001742	1	574	1	0
NC_000016.10:g.88429550G>A	chr16	88429550	.	G	A	A	missense_variant	MODERATE	ZNF469	ENSG00000225614	Transcript	ENST00000565624	protein_coding	2567	2080	G694S	694	G/S	Ggc/Agc	1		HGNC:23216	YES	8.34	0.687529	0					rs1194824162	0	0	64546	1.4e-05	2	143286		0	0	4003	0.001742	1	574	1	0
NC_000016.10:g.88429602C>G	chr16	88429602	rs571184307	C	G	G	missense_variant	MODERATE	ZNF469	ENSG00000225614	Transcript	ENST00000565624	protein_coding	2619	2132	P711R	711	P/R	cCg/cGg	1		HGNC:23216	YES	20.3	2.12036	0					chr16:88429602-88429602	0.000201	13	64568	0.000335	48	143322	chr16:88429602-88429602	14	0.003	4018	0.001742	1	574	1	0
NC_000016.10:g.88429767G>A	chr16	88429767	rs144492145	G	A	A	missense_variant	MODERATE	ZNF469	ENSG00000225614	Transcript	ENST00000565624	protein_coding	2784	2297	R766Q	766	R/Q	cGg/cAg	1		HGNC:23216	YES	0.891	-0.084998	0					rs144492145	0.001596	103	64548	0.001096	157	143296	chr16:88429767-88429767	5	0.001	4020	0.005226	3	574	3	0
NC_000016.10:g.88429794C>T	chr16	88429794	.	C	T	T	missense_variant	MODERATE	ZNF469	ENSG00000225614	Transcript	ENST00000565624	protein_coding	2811	2324	S775L	775	S/L	tCg/tTg	1		HGNC:23216	YES	8.554	0.710758	0					rs900564328	0	0	64550	7e-06	1	143316	chr16:88429794-88429794	3	0.001	4020	0.001742	1	574	1	0
NC_000016.10:g.88430187C>T	chr16	88430187	rs77951481	C	T	T	missense_variant	MODERATE	ZNF469	ENSG00000225614	Transcript	ENST00000565624	protein_coding	3204	2717	P906L	906	P/L	cCg/cTg	1		HGNC:23216	YES	0.098	-0.539146	0					chr16:88430187-88430187	0.007944	513	64578	0.00517	741	143330	chr16:88430187-88430187	3	0.001	4020	0.001742	1	574	1	0
NC_000016.10:g.88430366G>A	chr16	88430366	.	G	A	A	missense_variant	MODERATE	ZNF469	ENSG00000225614	Transcript	ENST00000565624	protein_coding	3383	2896	G966R	966	G/R	Ggg/Agg	1		HGNC:23216	YES	7.473	0.5959	0					rs1037451392	1.5e-05	1	64570	7e-06	1	143304		0	0	4003	0.001742	1	574	1	0
NC_000016.10:g.88430377GGGCGGC>G	chr16	88430377	rs775423936	GGGCGGC	G		inframe_deletion	MODERATE	ZNF469	ENSG00000225614	Transcript	ENST00000565624	protein_coding	3395-3400	2908-2913	GG970-971-	970-971	GG/-	GGCGGC/-	1		HGNC:23216	YES	8.194	0.671799	0					rs886052396	0.001146	74	64556	0.000649	93	143280		0	0	4003	0.001742	1	574	1	0
NC_000016.10:g.88430579A>T	chr16	88430579	rs753720576	A	T	T	missense_variant	MODERATE	ZNF469	ENSG00000225614	Transcript	ENST00000565624	protein_coding	3596	3109	R1037W	1037	R/W	Agg/Tgg	1		HGNC:23216	YES	20.5	2.15534	0					rs753720576	3.1e-05	2	64508	0.000252	36	143134		0	0	4003	0.001742	1	574	1	0
NC_000016.10:g.88430813C>T	chr16	88430813	.	C	T	T	missense_variant	MODERATE	ZNF469	ENSG00000225614	Transcript	ENST00000565624	protein_coding	3830	3343	R1115W	1115	R/W	Cgg/Tgg	1		HGNC:23216	YES	12.43	1.06692	0					rs958736658	0	0	64532	7.7e-05	11	143210	chr16:88430813-88430813	0	0	4018	0.001742	1	574	1	0
NC_000016.10:g.88430997G>C	chr16	88430997	.	G	C	C	missense_variant	MODERATE	ZNF469	ENSG00000225614	Transcript	ENST00000565624	protein_coding	4014	3527	R1176P	1176	R/P	cGa/cCa	1		HGNC:23216	YES	0.502	-0.203527	0					chr16:88430997-88430997	1.5e-05	1	64520	7e-06	1	143224		0	0	4003	0.001742	1	574	1	0
NC_000016.10:g.88431035C>A	chr16	88431035	rs766878740	C	A	A	missense_variant	MODERATE	ZNF469	ENSG00000225614	Transcript	ENST00000565624	protein_coding	4052	3565	P1189T	1189	P/T	Ccc/Acc	1		HGNC:23216	YES	20.2	2.11876	0					chr16:88431035-88431035	0.000186	12	64512	8.4e-05	12	143188		0	0	4003	0.001742	1	574	1	0
NC_000016.10:g.88431243C>A	chr16	88431243	rs141255631	C	A	A	missense_variant	MODERATE	ZNF469	ENSG00000225614	Transcript	ENST00000565624	protein_coding	4260	3773	A1258E	1258	A/E	gCa/gAa	1		HGNC:23216	YES	10.81	0.934217	0					chr16:88431243-88431243	0.003623	234	64580	0.002232	320	143368	rs141255631	21	0.005	4020	0.006969	4	574	4	0
NC_000016.10:g.88431420A>G	chr16	88431420	rs772817384	A	G	G	missense_variant	MODERATE	ZNF469	ENSG00000225614	Transcript	ENST00000565624	protein_coding	4437	3950	K1317R	1317	K/R	aAg/aGg	1		HGNC:23216	YES	12.55	1.07818	0					rs772817384	0.000666	43	64564	0.000663	95	143310		0	0	4003	0.001742	1	574	1	0
NC_000016.10:g.88431891C>T	chr16	88431891	rs199897247	C	T	T	missense_variant	MODERATE	ZNF469	ENSG00000225614	Transcript	ENST00000565624	protein_coding	4908	4421	A1474V	1474	A/V	gCg/gTg	1		HGNC:23216	YES	10.2	0.87784	0					chr16:88431891-88431891	0.009153	591	64566	0.006428	921	143290	rs199897247	36	0.009	4020	0.015679	9	574	9	0
NC_000016.10:g.88431942C>T	chr16	88431942	rs375045076	C	T	T	missense_variant	MODERATE	ZNF469	ENSG00000225614	Transcript	ENST00000565624	protein_coding	4959	4472	T1491M	1491	T/M	aCg/aTg	1		HGNC:23216	YES	13.76	1.21631	0					rs375045076	0.004368	282	64564	0.002499	358	143264	rs375045076	21	0.005	4020	0.006969	4	574	4	0
NC_000016.10:g.88432325G>A	chr16	88432325	rs759327672	G	A	A	missense_variant	MODERATE	ZNF469	ENSG00000225614	Transcript	ENST00000565624	protein_coding	5342	4855	E1619K	1619	E/K	Gag/Aag	1		HGNC:23216	YES	0.057	-0.648506	0					rs759327672	0.000108	7	64570	0.000251	36	143326	chr16:88432325-88432325	3	0.001	4020	0.003484	2	574	2	0
NC_000016.10:g.88432442T>A	chr16	88432442	rs554985503	T	A	A	missense_variant	MODERATE	ZNF469	ENSG00000225614	Transcript	ENST00000565624	protein_coding	5459	4972	W1658R	1658	W/R	Tgg/Agg	1		HGNC:23216	YES	14.84	1.3642	0					rs554985503	4.6e-05	3	64552	7.7e-05	11	143292	chr16:88432442-88432442	6	0.001	4020	0.001742	1	574	1	0
NC_000016.10:g.88432736G>A	chr16	88432736	rs371328036	G	A	A	missense_variant	MODERATE	ZNF469	ENSG00000225614	Transcript	ENST00000565624	protein_coding	5753	5266	A1756T	1756	A/T	Gcc/Acc	1		HGNC:23216	YES	0.001	-1.70636	0					rs371328036	0.000155	10	64574	0.000126	18	143306	chr16:88432736-88432736	1	0	4020	0.001742	1	574	1	0
NC_000016.10:g.88433145G>A	chr16	88433145	rs528085780	G	A	A	missense_variant	MODERATE	ZNF469	ENSG00000225614	Transcript	ENST00000565624	protein_coding	6162	5675	R1892K	1892	R/K	aGg/aAg	1		HGNC:23216	YES	3.281	0.213727	0					rs528085780	0.000372	24	64546	0.00023	33	143288	chr16:88433145-88433145	2	0	4020	0.001742	1	574	1	0
NC_000016.10:g.88433177C>T	chr16	88433177	rs757657013	C	T	T	missense_variant	MODERATE	ZNF469	ENSG00000225614	Transcript	ENST00000565624	protein_coding	6194	5707	R1903C	1903	R/C	Cgt/Tgt	1		HGNC:23216	YES	1.868	0.073959	0					rs757657013	0.000186	12	64540	0.000112	16	143280	chr16:88433177-88433177	1	0	4020	0.001742	1	574	1	0
NC_000016.10:g.88434279C>A	chr16	88434279	rs273585624	C	A	A	missense_variant	MODERATE	ZNF469	ENSG00000225614	Transcript	ENST00000565624	protein_coding	7296	6809	S2270Y	2270	S/Y	tCt/tAt	1		HGNC:23216	YES	12.21	1.04786	0					rs273585624	0.000186	12	64568	9.8e-05	14	143328	chr16:88434279-88434279	1	0	4020	0.001742	1	574	1	0
NC_000016.10:g.88434305C>T	chr16	88434305	.	C	T	T	missense_variant	MODERATE	ZNF469	ENSG00000225614	Transcript	ENST00000565624	protein_coding	7322	6835	P2279S	2279	P/S	Ccc/Tcc	1		HGNC:23216	YES	17.58	1.77918	0					rs1049209919	3.1e-05	2	64558	1.4e-05	2	143320		0	0	4003	0.001742	1	574	1	0
NC_000016.10:g.88434549C>T	chr16	88434549	rs76389306	C	T	T	missense_variant	MODERATE	ZNF469	ENSG00000225614	Transcript	ENST00000565624	protein_coding	7566	7079	P2360L	2360	P/L	cCg/cTg	1		HGNC:23216	YES	14.16	1.26883	0					chr16:88434549-88434549	0.003129	202	64566	0.002177	312	143314	chr16:88434549-88434549	19	0.005	4018	0.001742	1	574	1	0
NC_000016.10:g.88434626G>A	chr16	88434626	.	G	A	A	missense_variant	MODERATE	ZNF469	ENSG00000225614	Transcript	ENST00000565624	protein_coding	7643	7156	G2386R	2386	G/R	Ggg/Agg	1		HGNC:23216	YES	1.438	0.015874	0					chr16:88434626-88434626	0	0	64518	7e-06	1	143144		0	0	4003	0.001742	1	574	1	0
NC_000016.10:g.88435145A>G	chr16	88435145	rs146789160	A	G	G	missense_variant	MODERATE	ZNF469	ENSG00000225614	Transcript	ENST00000565624	protein_coding	8162	7675	K2559E	2559	K/E	Aag/Gag	1		HGNC:23216	YES	0.145	-0.458512	0					rs146789160	0.006551	423	64572	0.003979	570	143268	rs146789160	17	0.004	4020	0.006969	4	574	4	0
NC_000016.10:g.88435275T>C	chr16	88435275	rs150488251	T	C	C	missense_variant	MODERATE	ZNF469	ENSG00000225614	Transcript	ENST00000565624	protein_coding	8292	7805	L2602P	2602	L/P	cTg/cCg	1		HGNC:23216	YES	6.027	0.454916	0					rs150488251	0.00017	11	64564	0.006913	990	143208	chr16:88435275-88435275	4	0.001	4020	0.001742	1	574	1	0
NC_000016.10:g.88435857C>G	chr16	88435857	.	C	G	G	missense_variant	MODERATE	ZNF469	ENSG00000225614	Transcript	ENST00000565624	protein_coding	8874	8387	P2796R	2796	P/R	cCc/cGc	1		HGNC:23216	YES	5.777	0.431874	0					chr16:88435857-88435857	0.000139	9	64554	8.4e-05	12	143300		0	0	4003	0.001742	1	574	1	0
NC_000016.10:g.88435973G>C	chr16	88435973	rs200153921	G	C	C	missense_variant	MODERATE	ZNF469	ENSG00000225614	Transcript	ENST00000565624	protein_coding	8990	8503	E2835Q	2835	E/Q	Gaa/Caa	1		HGNC:23216	YES	4.794	0.343789	0					rs200153921	0.000914	59	64578	0.000823	118	143344	chr16:88435973-88435973	4	0.001	4020	0.001742	1	574	1	0
NC_000016.10:g.88435997G>C	chr16	88435997	.	G	C	C	missense_variant	MODERATE	ZNF469	ENSG00000225614	Transcript	ENST00000565624	protein_coding	9014	8527	G2843R	2843	G/R	Ggc/Cgc	1		HGNC:23216	YES	7.109	0.559066	0						0	0	64551	0	0	143266		0	0	4003	0.001742	1	574	1	0
NC_000016.10:g.88436265C>A	chr16	88436265	rs776046885	C	A	A	missense_variant	MODERATE	ZNF469	ENSG00000225614	Transcript	ENST00000565624	protein_coding	9282	8795	A2932E	2932	A/E	gCa/gAa	1		HGNC:23216	YES	9.221	0.782733	0					rs776046885	1.5e-05	1	64582	1.4e-05	2	143346		0	0	4003	0.001742	1	574	1	0
NC_000016.10:g.88436394C>T	chr16	88436394	.	C	T	T	missense_variant	MODERATE	ZNF469	ENSG00000225614	Transcript	ENST00000565624	protein_coding	9411	8924	P2975L	2975	P/L	cCc/cTc	1		HGNC:23216	YES	6.217	0.472705	0					chr16:88436394-88436394	1.5e-05	1	64580	7e-06	1	143342		0	0	4003	0.001742	1	574	1	0
NC_000016.10:g.88436401C>G	chr16	88436401	rs758398877	C	G	G	missense_variant	MODERATE	ZNF469	ENSG00000225614	Transcript	ENST00000565624	protein_coding	9418	8931	H2977Q	2977	H/Q	caC/caG	1		HGNC:23216	YES	1.727	0.056221	0					rs758398877	4.6e-05	3	64576	7.7e-05	11	143350	chr16:88436401-88436401	1	0	4020	0.001742	1	574	1	0
NC_000016.10:g.88436563GCTTCCCGGGAACACC>G	chr16	88436563	rs533435844	GCTTCCCGGGAACACC	G		inframe_deletion	MODERATE	ZNF469	ENSG00000225614	Transcript	ENST00000565624	protein_coding	9581-9595	9094-9108	LPGNT3032-3036-	3032-3036	LPGNT/-	CTTCCCGGGAACACC/-	1		HGNC:23216	YES	8.716	0.728583	0					rs1483100952	0.002756	178	64586	0.001849	265	143352		0	0	4003	0.001742	1	574	1	0
NC_000016.10:g.88436843C>T	chr16	88436843	rs543370102	C	T	T	missense_variant	MODERATE	ZNF469	ENSG00000225614	Transcript	ENST00000565624	protein_coding	9860	9373	R3125C	3125	R/C	Cgc/Tgc	1		HGNC:23216	YES	14.63	1.33481	0					rs543370102	0.001069	69	64568	0.000907	130	143342	rs543370102	28	0.007	4016	0.012195	7	574	7	0
NC_000016.10:g.88437389A>G	chr16	88437389	rs273585627	A	G	G	missense_variant	MODERATE	ZNF469	ENSG00000225614	Transcript	ENST00000565624	protein_coding	10406	9919	T3307A	3307	T/A	Acg/Gcg	1		HGNC:23216	YES	9.144	0.774659	0					rs273585627	0.001338	86	64276	0.000702	100	142538	rs273585627	1	0	4018	0.001742	1	574	1	0
NC_000016.10:g.88437573C>A	chr16	88437573	.	C	A	A	missense_variant	MODERATE	ZNF469	ENSG00000225614	Transcript	ENST00000565624	protein_coding	10590	10103	P3368H	3368	P/H	cCc/cAc	1		HGNC:23216	YES	25.5	3.72262	0						0	0	64551	0	0	143266		0	0	4003	0.001742	1	574	1	0
NC_000016.10:g.88437655G>C	chr16	88437655	rs149732077	G	C	C	missense_variant	MODERATE	ZNF469	ENSG00000225614	Transcript	ENST00000565624	protein_coding	10672	10185	E3395D	3395	E/D	gaG/gaC	1		HGNC:23216	YES	21	2.21939	0					rs149732077	0.000155	10	64558	9.8e-05	14	143322		0	0	4003	0.001742	1	574	1	0
NC_000016.10:g.88437669C>T	chr16	88437669	rs281165933	C	T	T	missense_variant	MODERATE	ZNF469	ENSG00000225614	Transcript	ENST00000565624	protein_coding	10686	10199	P3400L	3400	P/L	cCg/cTg	1		HGNC:23216	YES	23.2	2.88035	0					chr16:88437669-88437669	0.000155	10	64556	0.000244	35	143304	chr16:88437669-88437669	3	0.001	4020	0.003484	2	574	2	0
NC_000016.10:g.88437793CA>C	chr16	88437793	rs756543273	CA	C		frameshift_variant	HIGH	ZNF469	ENSG00000225614	Transcript	ENST00000565624	protein_coding	10811	10324	R3442X	3442	R/X	Agg/gg	1		HGNC:23216	YES	22.6	2.6009	0	LC	END_TRUNC		PERCENTILE:0.870342269431799&GERP_DIST:-2669.81297969818&BP_DIST:1538&DIST_FROM_LAST_EXON:-10449&50_BP_RULE:FAIL&PHYLOCSF_TOO_SHORT	rs756543273	6.2e-05	4	64568	4.2e-05	6	143334		0	0	4003	0.001742	1	574	1	0
NC_000016.10:g.88437861G>A	chr16	88437861	rs753078494	G	A	A	missense_variant	MODERATE	ZNF469	ENSG00000225614	Transcript	ENST00000565624	protein_coding	10878	10391	R3464Q	3464	R/Q	cGg/cAg	1		HGNC:23216	YES	0.249	-0.346519	0					rs753078494	7.7e-05	5	64526	3.5e-05	5	143248		0	0	4003	0.001742	1	574	1	0
NC_000016.10:g.88438170G>A	chr16	88438170	rs199610834	G	A	A	missense_variant	MODERATE	ZNF469	ENSG00000225614	Transcript	ENST00000565624	protein_coding	11187	10700	G3567E	3567	G/E	gGa/gAa	1		HGNC:23216	YES	14.37	1.29812	0					rs199610834	0.00223	144	64572	0.001814	260	143326	rs199610834	11	0.003	4020	0.001742	1	574	1	0
NC_000016.10:g.88438194T>C	chr16	88438194	.	T	C	C	missense_variant	MODERATE	ZNF469	ENSG00000225614	Transcript	ENST00000565624	protein_coding	11211	10724	L3575P	3575	L/P	cTg/cCg	1		HGNC:23216	YES	0.205	-0.38708	0						0	0	64551	0	0	143266		0	0	4003	0.001742	1	574	1	0
NC_000016.10:g.88438358C>T	chr16	88438358	rs200668806	C	T	T	missense_variant	MODERATE	ZNF469	ENSG00000225614	Transcript	ENST00000565624	protein_coding	11375	10888	R3630C	3630	R/C	Cgt/Tgt	1		HGNC:23216	YES	21.9	2.35517	0					rs200668806	0.003144	203	64564	0.001759	252	143290	rs200668806	12	0.003	4020	0.001742	1	574	1	0
NC_000016.10:g.88438655G>A	chr16	88438655	rs273585629	G	A	A	missense_variant	MODERATE	ZNF469	ENSG00000225614	Transcript	ENST00000565624	protein_coding	11672	11185	G3729S	3729	G/S	Ggc/Agc	1		HGNC:23216	YES	11.34	0.977839	0					rs273585629	9.3e-05	6	64530	9.1e-05	13	143182	chr16:88438655-88438655	1	0	4020	0.001742	1	574	1	0
NC_000016.10:g.88438973G>A	chr16	88438973	rs574550673	G	A	A	missense_variant	MODERATE	ZNF469	ENSG00000225614	Transcript	ENST00000565624	protein_coding	11990	11503	G3835R	3835	G/R	Ggg/Agg	1		HGNC:23216	YES	22.4	2.49964	0					chr16:88438973-88438973	0.000108	7	64576	8.4e-05	12	143322		0	0	4003	0.001742	1	574	1	0
NC_000016.10:g.88439128G>C	chr16	88439128	rs182269913	G	C	C	missense_variant	MODERATE	ZNF469	ENSG00000225614	Transcript	ENST00000565624	protein_coding	12145	11658	Q3886H	3886	Q/H	caG/caC	1		HGNC:23216	YES	0.007	-1.01236	0					rs182269913	0.001022	66	64590	0.003474	498	143360	rs182269913	8	0.002	4018	0.001742	1	574	1	0
NC_000016.10:g.88439208G>A	chr16	88439208	.	G	A	A	missense_variant	MODERATE	ZNF469	ENSG00000225614	Transcript	ENST00000565624	protein_coding	12225	11738	G3913D	3913	G/D	gGt/gAt	1		HGNC:23216	YES	22.4	2.51177	0						0	0	64551	0	0	143266	chr16:88439208-88439208	1	0	4020	0.001742	1	574	1	0
NC_000016.10:g.88439229A>T	chr16	88439229	rs188087134	A	T	T	missense_variant	MODERATE	ZNF469	ENSG00000225614	Transcript	ENST00000565624	protein_coding	12246	11759	H3920L	3920	H/L	cAc/cTc	1		HGNC:23216	YES	15.87	1.52126	0					rs188087134	4.6e-05	3	64580	3.5e-05	5	143336	chr16:88439229-88439229	1	0	4020	0.001742	1	574	1	0
NC_000014.9:g.70730585G>A	chr14	70730585	rs180995878	G	A	A	missense_variant	MODERATE	MAP3K9	ENSG00000006432	Transcript	ENST00000554752	protein_coding	3452	3110	A1037V	1037	A/V	gCt/gTt	-1		HGNC:6861	YES	22.6	2.59219	0.92					rs180995878	6.2e-05	4	64588	0.000181	26	143348	rs180995878	4	0.001	3962	0.001742	1	574	1	0
NC_000014.9:g.70730667C>A	chr14	70730667	rs138921681	C	A	A	missense_variant	MODERATE	MAP3K9	ENSG00000006432	Transcript	ENST00000554752	protein_coding	3370	3028	V1010L	1010	V/L	Gtg/Ttg	-1		HGNC:6861	YES	21.6	2.29759	0.92					chr14:70730667-70730667	1.5e-05	1	64550	0.00037	53	143256	chr14:70730667-70730667	2	0.001	3962	0.003484	2	574	2	0
NC_000014.9:g.70732700C>T	chr14	70732700	rs148435060	C	T	T	missense_variant	MODERATE	MAP3K9	ENSG00000006432	Transcript	ENST00000554752	protein_coding	3011	2669	R890Q	890	R/Q	cGa/cAa	-1		HGNC:6861	YES	19.59	2.04385	0.92					rs148435060	6.2e-05	4	64530	0.001363	195	143074		0	0	3921	0.001742	1	574	1	0
NC_000014.9:g.70733022G>A	chr14	70733022	rs201326431	G	A	A	missense_variant	MODERATE	MAP3K9	ENSG00000006432	Transcript	ENST00000554752	protein_coding	2689	2347	P783S	783	P/S	Cct/Tct	-1		HGNC:6861	YES	21.8	2.34591	0.92					rs201326431	0.000449	29	64566	0.000405	58	143282		0	0	3921	0.003484	2	574	2	0
NC_000014.9:g.70800901C>T	chr14	70800901	rs376594979	C	T	T	missense_variant	MODERATE	MAP3K9	ENSG00000006432	Transcript	ENST00000554752	protein_coding	928	586	A196T	196	A/T	Gcc/Acc	-1		HGNC:6861	YES	23.1	2.86585	0.92					chr14:70800901-70800901	9.3e-05	6	64562	5.6e-05	8	143250		0	0	3921	0.001742	1	574	1	0
NC_000014.9:g.70809056GCCT>G	chr14	70809056	rs397840789	GCCT	G		inframe_deletion	MODERATE	MAP3K9	ENSG00000006432	Transcript	ENST00000554752	protein_coding	455-457	113-115	EA38-39A	38-39	EA/A	gAGGcg/gcg	-1		HGNC:6861	YES	12.36	1.06088	0.92					rs397840789	0.001836	116	63164	0.00262	364	138912		0	0	3921	0.135889	78	574	78	0
NC_000014.9:g.70809056G>GCCT	chr14	70809056	rs765927909	G	GCCT	CCT	inframe_insertion	MODERATE	MAP3K9	ENSG00000006432	Transcript	ENST00000554752	protein_coding	457-458	115-116	A39EA	39	A/EA	gcg/gAGGcg	-1		HGNC:6861	YES	12.54	1.07681	0.92					chr14:70809057-70809057	0.001103	70	63490	0.000736	103	140012		0	0	3921	0.003484	2	574	2	0
NC_000014.9:g.70809119G>A	chr14	70809119	.	G	A	A	missense_variant	MODERATE	MAP3K9	ENSG00000006432	Transcript	ENST00000554752	protein_coding	395	53	A18V	18	A/V	gCc/gTc	-1		HGNC:6861	YES	23.3	2.95853	0.92					rs1014554355	0	0	64416	2.1e-05	3	142894	chr14:70809119-70809119	1	0	3572	0.001742	1	574	1	0
NC_000003.12:g.195753095C>T	chr3	195753095	rs553364667	C	T	T	missense_variant	MODERATE	MUC4	ENSG00000145113	Transcript	ENST00000463781	protein_coding	15576	15464	R5155H	5155	R/H	cGc/cAc	-1		HGNC:7514	YES	7.127	0.560831	0					rs553364667	0	0	64374	6.3e-05	9	142834	chr3:195753095-195753095	1	0	3982	0.003484	2	574	2	0
NC_000003.12:g.195754258C>A	chr3	195754258	rs144662307	C	A	A	stop_gained	HIGH	MUC4	ENSG00000145113	Transcript	ENST00000463781	protein_coding	15395	15283	E5095*	5095	E/*	Gag/Tag	-1		HGNC:7514	YES	44	8.65785	0	HC		PHYLOCSF_WEAK	PERCENTILE:0.941129379887924&GERP_DIST:-727.43747394383&BP_DIST:950&DIST_FROM_LAST_EXON:746&50_BP_RULE:PASS&ANN_ORF:-94.564&MAX_ORF:-94.564	chr3:195754258-195754258	0.001022	66	64588	0.000677	97	143364	rs144662307	4	0.001	4074	0.001742	1	574	1	0
NC_000003.12:g.195759201G>A	chr3	195759201	rs114608303	G	A	A	missense_variant	MODERATE	MUC4	ENSG00000145113	Transcript	ENST00000463781	protein_coding	15021	14909	T4970M	4970	T/M	aCg/aTg	-1		HGNC:7514	YES	0.005	-1.06424	0					rs114608303	0.004103	265	64582	0.002673	383	143272	rs114608303	15	0.004	4074	0.001742	1	574	1	0
NC_000003.12:g.195759252G>A	chr3	195759252	rs149016812	G	A	A	missense_variant	MODERATE	MUC4	ENSG00000145113	Transcript	ENST00000463781	protein_coding	14970	14858	P4953L	4953	P/L	cCg/cTg	-1		HGNC:7514	YES	26.2	3.86455	0					rs149016812	0.00141	91	64558	0.00104	149	143248	chr3:195759252-195759252	16	0.004	4074	0.001742	1	574	1	0
NC_000003.12:g.195761026G>GC	chr3	195761026	.	G	GC	C	frameshift_variant	HIGH	MUC4	ENSG00000145113	Transcript	ENST00000463781	protein_coding	14817-14818	14705-14706	N4902KX	4902	N/KX	aac/aaGc	-1		HGNC:7514	YES	33	5.06283	0	HC		PHYLOCSF_WEAK	PERCENTILE:0.905536055175811&GERP_DIST:-1527.30324738026&BP_DIST:1525&DIST_FROM_LAST_EXON:1321&50_BP_RULE:PASS&ANN_ORF:-433.38&MAX_ORF:-433.38	rs763375785	1.5e-05	1	64560	7e-06	1	143284		0	0	3900	0.001742	1	574	1	0
NC_000003.12:g.195762194G>T	chr3	195762194	rs141696215	G	T	T	missense_variant	MODERATE	MUC4	ENSG00000145113	Transcript	ENST00000463781	protein_coding	14517	14405	A4802D	4802	A/D	gCc/gAc	-1		HGNC:7514	YES	24.5	3.41611	0					rs141696215	0.001394	90	64558	0.000942	135	143252	chr3:195762194-195762194	13	0.003	4074	0.001742	1	574	1	0
NC_000003.12:g.195762245G>T	chr3	195762245	.	G	T	T	missense_variant	MODERATE	MUC4	ENSG00000145113	Transcript	ENST00000463781	protein_coding	14466	14354	T4785K	4785	T/K	aCg/aAg	-1		HGNC:7514	YES	5.874	0.440739	0					chr3:195762245-195762245	0	0	64560	7e-06	1	143278	chr3:195762245-195762245	1	0	4074	0.001742	1	574	1	0
NC_000003.12:g.195763543T>G	chr3	195763543	rs142108900	T	G	G	missense_variant	MODERATE	MUC4	ENSG00000145113	Transcript	ENST00000463781	protein_coding	14255	14143	N4715H	4715	N/H	Aac/Cac	-1		HGNC:7514	YES	23.7	3.116	0					chr3:195763543-195763543	0.000372	24	64568	0.000677	97	143288	chr3:195763543-195763543	8	0.002	4074	0.001742	1	574	1	0
NC_000003.12:g.195765011C>T	chr3	195765011	rs775074733	C	T	T	missense_variant	MODERATE	MUC4	ENSG00000145113	Transcript	ENST00000463781	protein_coding	14022	13910	R4637H	4637	R/H	cGt/cAt	-1		HGNC:7514	YES	11.96	1.02728	0					rs775074733	0	0	64564	7e-06	1	143250		0	0	3900	0.001742	1	574	1	0
NC_000003.12:g.195771666TC>T	chr3	195771666	.	TC	T		frameshift_variant	HIGH	MUC4	ENSG00000145113	Transcript	ENST00000463781	protein_coding	13339	13227	G4409X	4409	G/X	ggG/gg	-1		HGNC:7514	YES			0	HC			PERCENTILE:0.814520598559025&GERP_DIST:-2080.50600920916&BP_DIST:2992&DIST_FROM_LAST_EXON:2788&50_BP_RULE:PASS&ANN_ORF:242.022&MAX_ORF:242.022		0	0	62610	0	0	138558		0	0	3900	0.001742	1	574	1	0
NC_000003.12:g.195774291G>A	chr3	195774291	rs151016062	G	A	A	missense_variant	MODERATE	MUC4	ENSG00000145113	Transcript	ENST00000463781	protein_coding	13070	12958	P4320S	4320	P/S	Ccc/Tcc	-1		HGNC:7514	YES	21.7	2.32591	0					rs151016062	0.001781	115	64572	0.001186	170	143310	rs151016062	10	0.002	4074	0.001742	1	574	1	0
NC_000003.12:g.195778341C>T	chr3	195778341	rs141462807	C	T	T	missense_variant	MODERATE	MUC4	ENSG00000145113	Transcript	ENST00000463781	protein_coding	13017	12905	R4302H	4302	R/H	cGc/cAc	-1		HGNC:7514	YES	0.106	-0.524139	0					rs141462807	0	0	64560	6.3e-05	9	143154		0	0	3900	0.001742	1	574	1	0
NC_000003.12:g.195778382C>G	chr3	195778382	.	C	G	G	missense_variant	MODERATE	MUC4	ENSG00000145113	Transcript	ENST00000463781	protein_coding	12976	12864	Q4288H	4288	Q/H	caG/caC	-1		HGNC:7514	YES	12.24	1.0504	0					rs947249241	1.5e-05	1	64560	7e-06	1	143254		0	0	3900	0.001742	1	574	1	0
NC_000003.12:g.195783319GGAAGAGGGGTGGTGTCACCTGTGGATACTGAGGAAGTCTCGGTGACAA>G	chr3	195783319	rs752860066	GGAAGAGGGGTGGTGTCACCTGTGGATACTGAGGAAGTCTCGGTGACAA	G		inframe_deletion	MODERATE	MUC4	ENSG00000145113	Transcript	ENST00000463781	protein_coding	8325-8372	8213-8260	LVTETSSVSTGDTTPLP2738-2754P	2738-2754	LVTETSSVSTGDTTPLP/P	cTTGTCACCGAGACTTCCTCAGTATCCACAGGTGACACCACCCCTCTTCct/cct	-1		HGNC:7514	YES	4.435	0.312556	0					rs752860066	0.003078	151	49056	0.002355	249	105718		0	0	3900	0.019164	11	574	1	5
NC_000003.12:g.195783455CGGTGACAGGAAGAGAGGTGGTGTCACCTGTGGATGCTGAGGAAGTGTCGGTGACAGGAAGAGAGGTGGCATGACCGGTGGATGCTGAGGAAGGGCTAGTGACAGGAAGAGGCGTGGTGTCACCTGTGGATACTGAGGAAAGGCT>C	chr3	195783455	.	CGGTGACAGGAAGAGAGGTGGTGTCACCTGTGGATGCTGAGGAAGTGTCGGTGACAGGAAGAGAGGTGGCATGACCGGTGGATGCTGAGGAAGGGCTAGTGACAGGAAGAGGCGTGGTGTCACCTGTGGATACTGAGGAAAGGCT	C		inframe_deletion	MODERATE	MUC4	ENSG00000145113	Transcript	ENST00000463781	protein_coding	8093-8236	7981-8124	SLSSVSTGDTTPLPVTSPSSASTGHATSLPVTDTSSASTGDTTSLPVT2661-2708-	2661-2708	SLSSVSTGDTTPLPVTSPSSASTGHATSLPVTDTSSASTGDTTSLPVT/-	AGCCTTTCCTCAGTATCCACAGGTGACACCACGCCTCTTCCTGTCACTAGCCCTTCCTCAGCATCCACCGGTCATGCCACCTCTCTTCCTGTCACCGACACTTCCTCAGCATCCACAGGTGACACCACCTCTCTTCCTGTCACC/-	-1		HGNC:7514	YES			0					chr3:195783456-195783600	0.001679	5	2978	0.001163	6	5160		0	0	3900	0.092334	53	574	23	15
NC_000003.12:g.195787604T>TGAC	chr3	195787604	.	T	TGAC	GAC	inframe_insertion	MODERATE	MUC4	ENSG00000145113	Transcript	ENST00000463781	protein_coding	4087-4088	3975-3976	-1325-1326V	1325-1326	-/V	-/GTC	-1		HGNC:7514	YES			0						0	0	62610	0	0	138558		0	0	3900	0.006969	4	574	0	2
NC_000003.12:g.195788677G>A	chr3	195788677	rs62282503	G	A	A	missense_variant	MODERATE	MUC4	ENSG00000145113	Transcript	ENST00000463781	protein_coding	3015	2903	T968M	968	T/M	aCg/aTg	-1		HGNC:7514	YES	13.62	1.19753	0					chr3:195788677-195788677	0.002153	139	64568	0.001836	263	143280	rs62282503	5	0.001	3962	0.001742	1	574	1	0
NC_000003.12:g.195788713G>T	chr3	195788713	.	G	T	T	missense_variant	MODERATE	MUC4	ENSG00000145113	Transcript	ENST00000463781	protein_coding	2979	2867	T956N	956	T/N	aCt/aAt	-1		HGNC:7514	YES	2.631	0.155258	0						0	0	62610	0	0	138558		0	0	3900	0.001742	1	574	1	0
NC_000003.12:g.195788852T>C	chr3	195788852	rs56943541	T	C	C	missense_variant	MODERATE	MUC4	ENSG00000145113	Transcript	ENST00000463781	protein_coding	2840	2728	T910A	910	T/A	Act/Gct	-1		HGNC:7514	YES	7.538	0.602584	0					rs56943541	0.003968	256	64510	0.009246	1323	143086	rs56943541	34	0.009	3962	0.006969	4	574	4	0
NC_000003.12:g.195788893G>A	chr3	195788893	.	G	A	A	missense_variant	MODERATE	MUC4	ENSG00000145113	Transcript	ENST00000463781	protein_coding	2799	2687	A896V	896	A/V	gCc/gTc	-1		HGNC:7514	YES	14.64	1.33503	0					rs905642291	0	0	64552	7e-06	1	143220	chr3:195788893-195788893	4	0.001	3962	0.001742	1	574	1	0
NC_000003.12:g.195788929C>G	chr3	195788929	rs199633370	C	G	G	missense_variant	MODERATE	MUC4	ENSG00000145113	Transcript	ENST00000463781	protein_coding	2763	2651	R884T	884	R/T	aGa/aCa	-1		HGNC:7514	YES	9.479	0.80871	0					chr3:195788929-195788929	0.001054	68	64538	0.000803	115	143134	chr3:195788929-195788929	3	0.001	3962	0.001742	1	574	1	0
NC_000003.12:g.195789125C>T	chr3	195789125	rs201298929	C	T	T	missense_variant	MODERATE	MUC4	ENSG00000145113	Transcript	ENST00000463781	protein_coding	2567	2455	E819K	819	E/K	Gaa/Aaa	-1		HGNC:7514	YES	1.725	0.055981	0					rs201298929	0.001642	106	64538	0.000929	133	143106	chr3:195789125-195789125	1	0	3962	0.003484	2	574	2	0
NC_000003.12:g.195789202G>A	chr3	195789202	rs199758295	G	A	A	missense_variant	MODERATE	MUC4	ENSG00000145113	Transcript	ENST00000463781	protein_coding	2490	2378	S793L	793	S/L	tCa/tTa	-1		HGNC:7514	YES	6.063	0.458276	0					rs199758295	0.00048	31	64552	0.0003	43	143230	chr3:195789202-195789202	2	0.001	3962	0.001742	1	574	1	0
NC_000003.12:g.195789571G>A	chr3	195789571	.	G	A	A	missense_variant	MODERATE	MUC4	ENSG00000145113	Transcript	ENST00000463781	protein_coding	2121	2009	S670F	670	S/F	tCc/tTc	-1		HGNC:7514	YES	17.03	1.6998	0						0	0	62610	0	0	138558		0	0	3900	0.001742	1	574	1	0
NC_000003.12:g.195789625G>A	chr3	195789625	rs368190725	G	A	A	missense_variant	MODERATE	MUC4	ENSG00000145113	Transcript	ENST00000463781	protein_coding	2067	1955	T652M	652	T/M	aCg/aTg	-1		HGNC:7514	YES	5.706	0.425321	0					rs368190725	0	0	64560	4.2e-05	6	143250		0	0	3900	0.001742	1	574	1	0
NC_000003.12:g.195789631T>G	chr3	195789631	rs775528826	T	G	G	missense_variant	MODERATE	MUC4	ENSG00000145113	Transcript	ENST00000463781	protein_coding	2061	1949	Q650P	650	Q/P	cAa/cCa	-1		HGNC:7514	YES	8.902	0.748861	0					chr3:195789631-195789631	9.3e-05	6	64544	4.2e-05	6	143194	chr3:195789631-195789631	1	0	3962	0.001742	1	574	1	0
NC_000003.12:g.195790298T>C	chr3	195790298	rs369143553	T	C	C	missense_variant	MODERATE	MUC4	ENSG00000145113	Transcript	ENST00000463781	protein_coding	1394	1282	I428V	428	I/V	Ata/Gta	-1		HGNC:7514	YES	0.001	-1.44115	0					rs369143553	0.000821	53	64582	0.0006	86	143306	chr3:195790298-195790298	4	0.001	3962	0.003484	2	574	2	0
NC_000003.12:g.195790312G>A	chr3	195790312	rs149038835	G	A	A	missense_variant	MODERATE	MUC4	ENSG00000145113	Transcript	ENST00000463781	protein_coding	1380	1268	S423F	423	S/F	tCc/tTc	-1		HGNC:7514	YES	19.5	2.03198	0					rs149038835	0.003422	221	64588	0.001849	265	143296	rs149038835	6	0.002	3962	0.005226	3	574	3	0
NC_000003.12:g.195790543G>A	chr3	195790543	rs201530979	G	A	A	missense_variant	MODERATE	MUC4	ENSG00000145113	Transcript	ENST00000463781	protein_coding	1149	1037	P346L	346	P/L	cCg/cTg	-1		HGNC:7514	YES	0.153	-0.44808	0					chr3:195790543-195790543	0.00065	42	64574	0.000482	69	143276	chr3:195790543-195790543	3	0.001	3962	0.001742	1	574	1	0
NC_000003.12:g.195790658C>T	chr3	195790658	rs375625604	C	T	T	missense_variant	MODERATE	MUC4	ENSG00000145113	Transcript	ENST00000463781	protein_coding	1034	922	A308T	308	A/T	Gca/Aca	-1		HGNC:7514	YES	2.392	0.131942	0					rs375625604	0	0	64556	0.000182	26	143236		0	0	3900	0.001742	1	574	1	0
NC_000003.12:g.195791299G>A	chr3	195791299	rs149353533	G	A	A	missense_variant	MODERATE	MUC4	ENSG00000145113	Transcript	ENST00000463781	protein_coding	393	281	T94M	94	T/M	aCg/aTg	-1		HGNC:7514	YES	14.86	1.36737	0					rs149353533	0.000434	28	64558	0.00227	325	143202	chr3:195791299-195791299	9	0.002	3962	0.001742	1	574	1	0
NC_000003.12:g.195811804C>T	chr3	195811804	rs112836612	C	T	T	missense_variant	MODERATE	MUC4	ENSG00000145113	Transcript	ENST00000463781	protein_coding	126	14	R5H	5	R/H	cGc/cAc	-1		HGNC:7514	YES	8.449	0.699394	0					chr3:195811804-195811804	0.005141	332	64578	0.003608	517	143290	chr3:195811804-195811804	9	0.002	4074	0.001742	1	574	1	0
NC_000013.11:g.102729801G>A	chr13	102729801	rs369569351	G	A	A	missense_variant	MODERATE	CCDC168	ENSG00000175820	Transcript	ENST00000322527	protein_coding	21036	20896	H6966Y	6966	H/Y	Cac/Tac	-1		HGNC:26851	YES	7.243	0.572473	0					rs369569351	0.000139	9	64570	0.000181	26	143270	chr13:102729801-102729801	1	0	3962	0.003484	2	574	2	0
NC_000013.11:g.102730037G>A	chr13	102730037	rs183474409	G	A	A	missense_variant	MODERATE	CCDC168	ENSG00000175820	Transcript	ENST00000322527	protein_coding	20800	20660	A6887V	6887	A/V	gCg/gTg	-1		HGNC:26851	YES	0.068	-0.614451	0					rs183474409	9.3e-05	6	64568	0.000377	54	143212	chr13:102730037-102730037	3	0.001	3962	0.001742	1	574	1	0
NC_000013.11:g.102731601C>T	chr13	102731601	rs146908292	C	T	T	missense_variant	MODERATE	CCDC168	ENSG00000175820	Transcript	ENST00000322527	protein_coding	19236	19096	D6366N	6366	D/N	Gat/Aat	-1		HGNC:26851	YES	10.88	0.94055	0					rs146908292	0.002386	154	64540	0.002158	309	143204	rs146908292	11	0.003	3908	0.001742	1	574	1	0
NC_000013.11:g.102731904C>T	chr13	102731904	.	C	T	T	missense_variant	MODERATE	CCDC168	ENSG00000175820	Transcript	ENST00000322527	protein_coding	18933	18793	E6265K	6265	E/K	Gag/Aag	-1		HGNC:26851	YES	0.643	-0.152946	0					rs952785392	6.2e-05	4	64546	2.8e-05	4	143132		0	0	3902	0.001742	1	574	1	0
NC_000013.11:g.102732522T>A	chr13	102732522	.	T	A	A	stop_gained	HIGH	CCDC168	ENSG00000175820	Transcript	ENST00000322527	protein_coding	18315	18175	R6059*	6059	R/*	Aga/Tga	-1		HGNC:26851	YES	37	6.97765	0	LC	END_TRUNC	PHYLOCSF_WEAK	PERCENTILE:0.855455144497788&GERP_DIST:-6004.94438209534&BP_DIST:3071&DIST_FROM_LAST_EXON:-17866&50_BP_RULE:FAIL&ANN_ORF:-145833&MAX_ORF:-145833	rs1415388154	3.1e-05	2	64560	1.4e-05	2	143280		0	0	3902	0.001742	1	574	1	0
NC_000013.11:g.102732714T>C	chr13	102732714	rs200932361	T	C	C	missense_variant	MODERATE	CCDC168	ENSG00000175820	Transcript	ENST00000322527	protein_coding	18123	17983	K5995E	5995	K/E	Aag/Gag	-1		HGNC:26851	YES	7.182	0.566371	0					rs200932361	0.004029	260	64536	0.002465	353	143212	rs200932361	15	0.004	3908	0.005226	3	574	3	0
NC_000013.11:g.102733604A>G	chr13	102733604	rs143188223	A	G	G	missense_variant	MODERATE	CCDC168	ENSG00000175820	Transcript	ENST00000322527	protein_coding	17233	17093	L5698P	5698	L/P	cTt/cCt	-1		HGNC:26851	YES	19.2	1.99307	0					rs143188223	6.2e-05	4	64554	0.00509	729	143230		0	0	3902	0.001742	1	574	1	0
NC_000013.11:g.102734431C>T	chr13	102734431	rs557009429	C	T	T	missense_variant	MODERATE	CCDC168	ENSG00000175820	Transcript	ENST00000322527	protein_coding	16406	16266	M5422I	5422	M/I	atG/atA	-1		HGNC:26851	YES	0.111	-0.513597	0					rs557009429	0.000186	12	64508	0.000154	22	143200		0	0	3902	0.001742	1	574	1	0
NC_000013.11:g.102734591T>G	chr13	102734591	.	T	G	G	missense_variant	MODERATE	CCDC168	ENSG00000175820	Transcript	ENST00000322527	protein_coding	16246	16106	E5369A	5369	E/A	gAg/gCg	-1		HGNC:26851	YES	15.14	1.40808	0						0	0	64473	0	0	143021		0	0	3902	0.001742	1	574	1	0
NC_000013.11:g.102734702G>A	chr13	102734702	rs181158244	G	A	A	missense_variant	MODERATE	CCDC168	ENSG00000175820	Transcript	ENST00000322527	protein_coding	16135	15995	P5332L	5332	P/L	cCt/cTt	-1		HGNC:26851	YES	17.44	1.75915	0					chr13:102734702-102734702	0	0	64486	1.4e-05	2	143060	rs181158244	2	0.001	3908	0.001742	1	574	1	0
NC_000013.11:g.102735276C>A	chr13	102735276	.	C	A	A	stop_gained	HIGH	CCDC168	ENSG00000175820	Transcript	ENST00000322527	protein_coding	15561	15421	E5141*	5141	E/*	Gaa/Taa	-1		HGNC:26851	YES	38	7.40501	0	LC	END_TRUNC	PHYLOCSF_WEAK	PERCENTILE:0.72583074461075&GERP_DIST:-12684.4477762222&BP_DIST:5825&DIST_FROM_LAST_EXON:-15112&50_BP_RULE:FAIL&ANN_ORF:-145833&MAX_ORF:-145833	rs1352605118	1.5e-05	1	64518	7e-06	1	143168		0	0	3902	0.001742	1	574	1	0
NC_000013.11:g.102735926T>G	chr13	102735926	.	T	G	G	missense_variant	MODERATE	CCDC168	ENSG00000175820	Transcript	ENST00000322527	protein_coding	14911	14771	E4924A	4924	E/A	gAg/gCg	-1		HGNC:26851	YES	16.05	1.54846	0					rs1278952580	1.6e-05	1	64512	1.4e-05	2	143164		0	0	3902	0.001742	1	574	1	0
NC_000013.11:g.102736028C>T	chr13	102736028	rs151197307	C	T	T	missense_variant	MODERATE	CCDC168	ENSG00000175820	Transcript	ENST00000322527	protein_coding	14809	14669	G4890D	4890	G/D	gGc/gAc	-1		HGNC:26851	YES	0.005	-1.07297	0					rs151197307	0.003194	206	64506	0.001803	258	143102	chr13:102736028-102736028	16	0.004	3906	0.001742	1	574	1	0
NC_000013.11:g.102736350C>T	chr13	102736350	rs192069736	C	T	T	missense_variant	MODERATE	CCDC168	ENSG00000175820	Transcript	ENST00000322527	protein_coding	14487	14347	A4783T	4783	A/T	Gca/Aca	-1		HGNC:26851	YES	0.213	-0.378567	0					rs192069736	0.000372	24	64514	0.003032	434	143150	chr13:102736350-102736350	3	0.001	3908	0.001742	1	574	1	0
NC_000013.11:g.102736527G>A	chr13	102736527	rs183026632	G	A	A	missense_variant	MODERATE	CCDC168	ENSG00000175820	Transcript	ENST00000322527	protein_coding	14310	14170	P4724S	4724	P/S	Cca/Tca	-1		HGNC:26851	YES	2.138	0.105197	0					rs183026632	0.003209	207	64508	0.001949	279	143138	rs183026632	27	0.007	3908	0.003484	2	574	2	0
NC_000013.11:g.102737394G>A	chr13	102737394	.	G	A	A	missense_variant	MODERATE	CCDC168	ENSG00000175820	Transcript	ENST00000322527	protein_coding	13443	13303	P4435S	4435	P/S	Cct/Tct	-1		HGNC:26851	YES	7.311	0.579337	0						0	0	64473	0	0	143021		0	0	3902	0.001742	1	574	1	0
NC_000013.11:g.102737677C>G	chr13	102737677	rs746876078	C	G	G	missense_variant	MODERATE	CCDC168	ENSG00000175820	Transcript	ENST00000322527	protein_coding	13160	13020	E4340D	4340	E/D	gaG/gaC	-1		HGNC:26851	YES	0.637	-0.154918	0					rs746876078	4.7e-05	3	64056	2.8e-05	4	141604		0	0	3902	0.001742	1	574	1	0
NC_000013.11:g.102737733C>T	chr13	102737733	rs201135379	C	T	T	missense_variant	MODERATE	CCDC168	ENSG00000175820	Transcript	ENST00000322527	protein_coding	13104	12964	G4322S	4322	G/S	Ggt/Agt	-1		HGNC:26851	YES	5.443	0.401445	0					rs201135379	0.00388	250	64426	0.002164	309	142802	chr13:102737733-102737733	4	0.001	3908	0.001742	1	574	1	0
NC_000013.11:g.102737823G>C	chr13	102737823	rs184367436	G	C	C	missense_variant	MODERATE	CCDC168	ENSG00000175820	Transcript	ENST00000322527	protein_coding	13014	12874	Q4292E	4292	Q/E	Caa/Gaa	-1		HGNC:26851	YES	0.001	-2.04615	0					chr13:102737823-102737823	0.000438	28	63986	0.000367	52	141608	chr13:102737823-102737823	7	0.002	3908	0.001742	1	574	1	0
NC_000013.11:g.102737972T>C	chr13	102737972	rs112442443	T	C	C	missense_variant	MODERATE	CCDC168	ENSG00000175820	Transcript	ENST00000322527	protein_coding	12865	12725	E4242G	4242	E/G	gAg/gGg	-1		HGNC:26851	YES	13.81	1.22245	0					chr13:102737972-102737972	0.009058	584	64472	0.005543	793	143056	chr13:102737972-102737972	36	0.009	3908	0.006969	4	574	4	0
NC_000013.11:g.102737982C>T	chr13	102737982	rs200872789	C	T	T	missense_variant	MODERATE	CCDC168	ENSG00000175820	Transcript	ENST00000322527	protein_coding	12855	12715	E4239K	4239	E/K	Gaa/Aaa	-1		HGNC:26851	YES	0.002	-1.20292	0					chr13:102737982-102737982	0.000419	27	64444	0.001427	204	142970	chr13:102737982-102737982	5	0.001	3908	0.003484	2	574	2	0
NC_000013.11:g.102738476T>A	chr13	102738476	rs778602622	T	A	A	missense_variant	MODERATE	CCDC168	ENSG00000175820	Transcript	ENST00000322527	protein_coding	12361	12221	E4074V	4074	E/V	gAa/gTa	-1		HGNC:26851	YES	19.09	1.97845	0					rs778602622	0.000155	10	64474	0.000154	22	143120	chr13:102738476-102738476	2	0.001	3908	0.001742	1	574	1	0
NC_000013.11:g.102738566T>C	chr13	102738566	rs746400365	T	C	C	missense_variant	MODERATE	CCDC168	ENSG00000175820	Transcript	ENST00000322527	protein_coding	12271	12131	K4044R	4044	K/R	aAa/aGa	-1		HGNC:26851	YES	15.23	1.42239	0						0	0	64473	0	0	143021		0	0	3902	0.001742	1	574	1	0
NC_000013.11:g.102738882C>T	chr13	102738882	rs550675825	C	T	T	missense_variant	MODERATE	CCDC168	ENSG00000175820	Transcript	ENST00000322527	protein_coding	11955	11815	E3939K	3939	E/K	Gag/Aag	-1		HGNC:26851	YES	0.33	-0.288507	0					rs550675825	0.000279	18	64472	0.000154	22	143072	chr13:102738882-102738882	3	0.001	3908	0.001742	1	574	1	0
NC_000013.11:g.102739205C>T	chr13	102739205	rs751132070	C	T	T	missense_variant	MODERATE	CCDC168	ENSG00000175820	Transcript	ENST00000322527	protein_coding	11632	11492	R3831Q	3831	R/Q	cGg/cAg	-1		HGNC:26851	YES	5.827	0.436409	0					rs751132070	0.000248	16	64404	0.000168	24	142886	chr13:102739205-102739205	2	0.001	3908	0.001742	1	574	1	0
NC_000013.11:g.102739347C>G	chr13	102739347	rs182535491	C	G	G	missense_variant	MODERATE	CCDC168	ENSG00000175820	Transcript	ENST00000322527	protein_coding	11490	11350	E3784Q	3784	E/Q	Gaa/Caa	-1		HGNC:26851	YES	9.612	0.821891	0					rs182535491	9.3e-05	6	64444	0.000371	53	142998	chr13:102739347-102739347	1	0	3908	0.001742	1	574	1	0
NC_000013.11:g.102739391G>A	chr13	102739391	.	G	A	A	missense_variant	MODERATE	CCDC168	ENSG00000175820	Transcript	ENST00000322527	protein_coding	11446	11306	S3769L	3769	S/L	tCa/tTa	-1		HGNC:26851	YES	15.56	1.47269	0						0	0	64473	0	0	143021	chr13:102739391-102739391	2	0.001	3908	0.001742	1	574	1	0
NC_000013.11:g.102740379G>T	chr13	102740379	.	G	T	T	missense_variant	MODERATE	CCDC168	ENSG00000175820	Transcript	ENST00000322527	protein_coding	10458	10318	L3440I	3440	L/I	Cta/Ata	-1		HGNC:26851	YES	0.169	-0.42691	0						0	0	64473	0	0	143021		0	0	3902	0.001742	1	574	1	0
NC_000013.11:g.102740391G>A	chr13	102740391	rs117074021	G	A	A	missense_variant	MODERATE	CCDC168	ENSG00000175820	Transcript	ENST00000322527	protein_coding	10446	10306	R3436W	3436	R/W	Cgg/Tgg	-1		HGNC:26851	YES	9.711	0.831576	0					rs117074021	0.008715	561	64372	0.005749	821	142802	rs117074021	25	0.006	3908	0.008711	5	574	5	0
NC_000013.11:g.102740854C>G	chr13	102740854	rs189248280	C	G	G	missense_variant	MODERATE	CCDC168	ENSG00000175820	Transcript	ENST00000322527	protein_coding	9983	9843	K3281N	3281	K/N	aaG/aaC	-1		HGNC:26851	YES	0.914	-0.079603	0					rs189248280	4.7e-05	3	64398	0.000315	45	142990	chr13:102740854-102740854	2	0.001	3908	0.001742	1	574	1	0
NC_000013.11:g.102740987G>A	chr13	102740987	rs147774036	G	A	A	missense_variant	MODERATE	CCDC168	ENSG00000175820	Transcript	ENST00000322527	protein_coding	9850	9710	P3237L	3237	P/L	cCg/cTg	-1		HGNC:26851	YES	0.038	-0.724763	0					rs147774036	0.000171	11	64430	0.009574	1368	142882		0	0	3902	0.001742	1	574	1	0
NC_000013.11:g.102740989A>C	chr13	102740989	.	A	C	C	missense_variant	MODERATE	CCDC168	ENSG00000175820	Transcript	ENST00000322527	protein_coding	9848	9708	I3236M	3236	I/M	atT/atG	-1		HGNC:26851	YES	10.71	0.9256	0						0	0	64473	0	0	143021		0	0	3902	0.001742	1	574	1	0
NC_000013.11:g.102741456C>A	chr13	102741456	rs768769084	C	A	A	missense_variant	MODERATE	CCDC168	ENSG00000175820	Transcript	ENST00000322527	protein_coding	9381	9241	G3081C	3081	G/C	Ggt/Tgt	-1		HGNC:26851	YES	16.71	1.65168	0						0	0	64473	0	0	143021	chr13:102741456-102741456	1	0	3908	0.001742	1	574	1	0
NC_000013.11:g.102741834T>C	chr13	102741834	.	T	C	C	missense_variant	MODERATE	CCDC168	ENSG00000175820	Transcript	ENST00000322527	protein_coding	9003	8863	R2955G	2955	R/G	Aga/Gga	-1		HGNC:26851	YES	10.28	0.885055	0						0	0	64473	0	0	143021		0	0	3902	0.001742	1	574	1	0
NC_000013.11:g.102741986A>G	chr13	102741986	rs79697363	A	G	G	missense_variant	MODERATE	CCDC168	ENSG00000175820	Transcript	ENST00000322527	protein_coding	8851	8711	M2904T	2904	M/T	aTg/aCg	-1		HGNC:26851	YES	0.013	-0.908142	0					rs79697363	0.000171	11	64458	0.004439	635	143050		0	0	3902	0.001742	1	574	1	0
NC_000013.11:g.102742071T>C	chr13	102742071	rs111294175	T	C	C	missense_variant	MODERATE	CCDC168	ENSG00000175820	Transcript	ENST00000322527	protein_coding	8766	8626	K2876E	2876	K/E	Aaa/Gaa	-1		HGNC:26851	YES	0.221	-0.37108	0					rs111294175	0.004362	281	64420	0.002587	370	143020	chr13:102742071-102742071	6	0.002	3906	0.003484	2	574	2	0
NC_000013.11:g.102742194G>A	chr13	102742194	rs201710661	G	A	A	stop_gained	HIGH	CCDC168	ENSG00000175820	Transcript	ENST00000322527	protein_coding	8643	8503	Q2835*	2835	Q/*	Cag/Tag	-1		HGNC:26851	YES	34	5.72323	0	LC	END_TRUNC	PHYLOCSF_WEAK	PERCENTILE:0.400216511343312&GERP_DIST:-32608.6638914108&BP_DIST:12743&DIST_FROM_LAST_EXON:-8194&50_BP_RULE:FAIL&ANN_ORF:-145833&MAX_ORF:-145833	rs201710661	0.000885	57	64434	0.000441	63	142998		0	0	3902	0.001742	1	574	1	0
NC_000013.11:g.102742367G>A	chr13	102742367	rs544625538	G	A	A	missense_variant	MODERATE	CCDC168	ENSG00000175820	Transcript	ENST00000322527	protein_coding	8470	8330	T2777I	2777	T/I	aCa/aTa	-1		HGNC:26851	YES	0.761	-0.118128	0					chr13:102742367-102742367	0.000978	63	64426	0.000587	84	142994	chr13:102742367-102742367	9	0.002	3908	0.006969	4	574	4	0
NC_000013.11:g.102742445G>A	chr13	102742445	rs138254168	G	A	A	missense_variant	MODERATE	CCDC168	ENSG00000175820	Transcript	ENST00000322527	protein_coding	8392	8252	P2751L	2751	P/L	cCc/cTc	-1		HGNC:26851	YES	13.78	1.21895	0					rs138254168	0.00014	9	64412	0.00613	876	142894		0	0	3902	0.001742	1	574	1	0
NC_000013.11:g.102743009T>G	chr13	102743009	rs41281660	T	G	G	missense_variant	MODERATE	CCDC168	ENSG00000175820	Transcript	ENST00000322527	protein_coding	7828	7688	K2563T	2563	K/T	aAa/aCa	-1		HGNC:26851	YES	7.174	0.565569	0					rs41281660	0.003382	218	64460	0.001964	281	143066	chr13:102743009-102743009	8	0.002	3816	0.005226	3	574	3	0
NC_000013.11:g.102743075C>T	chr13	102743075	rs41281662	C	T	T	missense_variant	MODERATE	CCDC168	ENSG00000175820	Transcript	ENST00000322527	protein_coding	7762	7622	R2541H	2541	R/H	cGt/cAt	-1		HGNC:26851	YES	0.473	-0.21532	0					rs41281662	0.001226	79	64434	0.001077	154	142970	chr13:102743075-102743075	2	0.001	3908	0.003484	2	574	2	0
NC_000013.11:g.102743952C>T	chr13	102743952	rs752501496	C	T	T	missense_variant	MODERATE	CCDC168	ENSG00000175820	Transcript	ENST00000322527	protein_coding	6885	6745	E2249K	2249	E/K	Gag/Aag	-1		HGNC:26851	YES	13.15	1.14164	0					chr13:102743952-102743952	3.1e-05	2	64466	1.4e-05	2	143058		0	0	3902	0.001742	1	574	1	0
NC_000013.11:g.102744278C>T	chr13	102744278	rs41281664	C	T	T	missense_variant	MODERATE	CCDC168	ENSG00000175820	Transcript	ENST00000322527	protein_coding	6559	6419	R2140Q	2140	R/Q	cGg/cAg	-1		HGNC:26851	YES	1.765	0.06104	0					rs41281664	0.005693	367	64470	0.005754	823	143038	chr13:102744278-102744278	6	0.002	3908	0.003484	2	574	2	0
NC_000013.11:g.102744374G>A	chr13	102744374	rs116419644	G	A	A	missense_variant	MODERATE	CCDC168	ENSG00000175820	Transcript	ENST00000322527	protein_coding	6463	6323	S2108F	2108	S/F	tCt/tTt	-1		HGNC:26851	YES	5.221	0.38158	0					rs116419644	6.2e-05	4	64466	0.003349	479	143040	chr13:102744374-102744374	1	0	3908	0.001742	1	574	1	0
NC_000013.11:g.102744915C>T	chr13	102744915	.	C	T	T	missense_variant	MODERATE	CCDC168	ENSG00000175820	Transcript	ENST00000322527	protein_coding	5922	5782	G1928R	1928	G/R	Ggg/Agg	-1		HGNC:26851	YES	2.15	0.106573	0					rs1281819136	1.6e-05	1	64482	7e-06	1	143042		0	0	3902	0.001742	1	574	1	0
NC_000013.11:g.102746651A>C	chr13	102746651	rs763132417	A	C	C	missense_variant	MODERATE	CCDC168	ENSG00000175820	Transcript	ENST00000322527	protein_coding	4186	4046	M1349R	1349	M/R	aTg/aGg	-1		HGNC:26851	YES	2.493	0.142015	0					rs763132417	6.2e-05	4	64522	4.2e-05	6	143152	chr13:102746651-102746651	3	0.001	3908	0.003484	2	574	2	0
NC_000013.11:g.102747155G>A	chr13	102747155	rs114377302	G	A	A	missense_variant	MODERATE	CCDC168	ENSG00000175820	Transcript	ENST00000322527	protein_coding	3682	3542	P1181L	1181	P/L	cCa/cTa	-1		HGNC:26851	YES	0.122	-0.49376	0					rs114377302	6.2e-05	4	64508	0.003357	480	142972	chr13:102747155-102747155	1	0	3908	0.001742	1	574	1	0
NC_000013.11:g.102747411G>T	chr13	102747411	rs143261898	G	T	T	missense_variant	MODERATE	CCDC168	ENSG00000175820	Transcript	ENST00000322527	protein_coding	3426	3286	P1096T	1096	P/T	Cca/Aca	-1		HGNC:26851	YES	4.309	0.30173	0					rs143261898	0.006884	444	64498	0.004615	660	143016	chr13:102747411-102747411	26	0.007	3908	0.008711	5	574	5	0
NC_000013.11:g.102747498A>G	chr13	102747498	rs148058054	A	G	G	missense_variant	MODERATE	CCDC168	ENSG00000175820	Transcript	ENST00000322527	protein_coding	3339	3199	Y1067H	1067	Y/H	Tat/Cat	-1		HGNC:26851	YES	0.001	-1.47062	0					rs148058054	0.000124	8	64512	0.004403	630	143100		0	0	3902	0.001742	1	574	1	0
NC_000013.11:g.102747876T>G	chr13	102747876	rs765070772	T	G	G	missense_variant	MODERATE	CCDC168	ENSG00000175820	Transcript	ENST00000322527	protein_coding	2961	2821	M941L	941	M/L	Atg/Ctg	-1		HGNC:26851	YES	1.808	0.066544	0					rs765070772	6.2e-05	4	64530	2.8e-05	4	143238		0	0	3902	0.001742	1	574	1	0
NC_000013.11:g.102748586G>C	chr13	102748586	rs752036094	G	C	C	missense_variant	MODERATE	CCDC168	ENSG00000175820	Transcript	ENST00000322527	protein_coding	2251	2111	S704C	704	S/C	tCt/tGt	-1		HGNC:26851	YES	19.61	2.04608	0					rs752036094	0	0	64552	7e-06	1	143244		0	0	3902	0.001742	1	574	1	0
NC_000013.11:g.102748701C>T	chr13	102748701	.	C	T	T	missense_variant	MODERATE	CCDC168	ENSG00000175820	Transcript	ENST00000322527	protein_coding	2136	1996	G666S	666	G/S	Ggt/Agt	-1		HGNC:26851	YES	7.745	0.624086	0						0	0	64473	0	0	143021	chr13:102748701-102748701	3	0.001	3908	0.001742	1	574	1	0
NC_000013.11:g.102748842T>C	chr13	102748842	rs140529753	T	C	C	missense_variant	MODERATE	CCDC168	ENSG00000175820	Transcript	ENST00000322527	protein_coding	1995	1855	I619V	619	I/V	Att/Gtt	-1		HGNC:26851	YES	11.29	0.973327	0					rs140529753	0.000248	16	64540	0.000147	21	143222		0	0	3902	0.001742	1	574	1	0
NC_000013.11:g.102748941C>G	chr13	102748941	rs750786583	C	G	G	missense_variant	MODERATE	CCDC168	ENSG00000175820	Transcript	ENST00000322527	protein_coding	1896	1756	E586Q	586	E/Q	Gag/Cag	-1		HGNC:26851	YES	10.02	0.860387	0					rs750786583	6.2e-05	4	64534	4.2e-05	6	143142	chr13:102748941-102748941	1	0	3908	0.001742	1	574	1	0
NC_000013.11:g.102749722G>T	chr13	102749722	.	G	T	T	missense_variant	MODERATE	CCDC168	ENSG00000175820	Transcript	ENST00000322527	protein_coding	1115	975	N325K	325	N/K	aaC/aaA	-1		HGNC:26851	YES	11.07	0.956283	0						0	0	64473	0	0	143021		0	0	3902	0.001742	1	574	1	0
NC_000013.11:g.102750192A>G	chr13	102750192	rs750180786	A	G	G	missense_variant	MODERATE	CCDC168	ENSG00000175820	Transcript	ENST00000322527	protein_coding	645	505	Y169H	169	Y/H	Tat/Cat	-1		HGNC:26851	YES	1.119	-0.037364	0					rs750180786	0.000217	14	64568	0.000126	18	143304	chr13:102750192-102750192	1	0	3908	0.001742	1	574	1	0
NC_000013.11:g.102750197A>G	chr13	102750197	rs373598808	A	G	G	missense_variant	MODERATE	CCDC168	ENSG00000175820	Transcript	ENST00000322527	protein_coding	640	500	L167S	167	L/S	tTg/tCg	-1		HGNC:26851	YES	8.651	0.721428	0					rs373598808	0.000418	27	64572	0.000349	50	143316	chr13:102750197-102750197	3	0.001	3908	0.001742	1	574	1	0
NC_000013.11:g.102750265T>G	chr13	102750265	.	T	G	G	missense_variant	MODERATE	CCDC168	ENSG00000175820	Transcript	ENST00000322527	protein_coding	572	432	E144D	144	E/D	gaA/gaC	-1		HGNC:26851	YES	15.35	1.44006	0					rs936739566	0.00017	11	64578	0.000167	24	143298	chr13:102750265-102750265	1	0	3908	0.001742	1	574	1	0
NC_000013.11:g.102750288A>G	chr13	102750288	rs183325459	A	G	G	missense_variant	MODERATE	CCDC168	ENSG00000175820	Transcript	ENST00000322527	protein_coding	549	409	W137R	137	W/R	Tgg/Cgg	-1		HGNC:26851	YES	0.018	-0.860306	0					rs183325459	0.000821	53	64576	0.000796	114	143300	rs183325459	25	0.006	3908	0.001742	1	574	1	0
NC_000005.10:g.90622649T>A	chr5	90622649	.	T	A	A	missense_variant	MODERATE	ADGRV1	ENSG00000164199	Transcript	ENST00000405460	protein_coding	605	506	L169H	169	L/H	cTt/cAt	1		HGNC:17416	YES	25.6	3.74215						chr5:90622649-90622649	0	0	64568	7e-06	1	143312	chr5:90622649-90622649	1	0	4074	0.001742	1	574	1	0
NC_000005.10:g.90627632A>G	chr5	90627632	rs779719772	A	G	G	missense_variant	MODERATE	ADGRV1	ENSG00000164199	Transcript	ENST00000405460	protein_coding	1193	1094	D365G	365	D/G	gAt/gGt	1		HGNC:17416	YES	29	4.23619						rs779719772	3.1e-05	2	64576	2.8e-05	4	143266	chr5:90627632-90627632	1	0	4074	0.001742	1	574	1	0
NC_000005.10:g.90629222A>C	chr5	90629222	rs61744480	A	C	C	missense_variant	MODERATE	ADGRV1	ENSG00000164199	Transcript	ENST00000405460	protein_coding	1621	1522	I508L	508	I/L	Att/Ctt	1		HGNC:17416	YES	24	3.26557						rs61744480	0.002277	147	64554	0.001788	256	143180	rs61744480	13	0.003	4070	0.001742	1	574	1	0
NC_000005.10:g.90644730G>A	chr5	90644730	rs766225545	G	A	A	missense_variant	MODERATE	ADGRV1	ENSG00000164199	Transcript	ENST00000405460	protein_coding	2858	2759	R920Q	920	R/Q	cGa/cAa	1		HGNC:17416	YES	20.4	2.13307						rs766225545	1.5e-05	1	64544	2.1e-05	3	143148		0	0	4055	0.003484	2	574	2	0
NC_000005.10:g.90647626G>T	chr5	90647626	rs145556097	G	T	T	missense_variant	MODERATE	ADGRV1	ENSG00000164199	Transcript	ENST00000405460	protein_coding	3250	3151	D1051Y	1051	D/Y	Gat/Tat	1		HGNC:17416	YES	24.9	3.57319						rs145556097	0.002664	172	64572	0.001905	273	143274	rs145556097	25	0.006	4074	0.003484	2	574	2	0
NC_000005.10:g.90647666A>C	chr5	90647666	rs190922596	A	C	C	missense_variant	MODERATE	ADGRV1	ENSG00000164199	Transcript	ENST00000405460	protein_coding	3290	3191	E1064A	1064	E/A	gAg/gCg	1		HGNC:17416	YES	11.21	0.967253						chr5:90647666-90647666	0.002664	172	64574	0.001905	273	143284	rs190922596	25	0.006	4074	0.003484	2	574	2	0
NC_000005.10:g.90652372G>A	chr5	90652372	rs200945405	G	A	A	missense_variant	MODERATE	ADGRV1	ENSG00000164199	Transcript	ENST00000405460	protein_coding	3542	3443	G1148D	1148	G/D	gGt/gAt	1		HGNC:17416	YES	26	3.83309						chr5:90652372-90652372	0.002416	156	64566	0.001606	230	143186	rs200945405	6	0.001	4074	0.005226	3	574	3	0
NC_000005.10:g.90652438A>G	chr5	90652438	rs188772875	A	G	G	missense_variant	MODERATE	ADGRV1	ENSG00000164199	Transcript	ENST00000405460	protein_coding	3608	3509	Y1170C	1170	Y/C	tAt/tGt	1		HGNC:17416	YES	23.9	3.19719						chr5:90652438-90652438	0.001022	66	64568	0.000845	121	143274	chr5:90652438-90652438	7	0.002	4074	0.003484	2	574	2	0
NC_000005.10:g.90652464A>T	chr5	90652464	rs759416461	A	T	T	missense_variant	MODERATE	ADGRV1	ENSG00000164199	Transcript	ENST00000405460	protein_coding	3634	3535	M1179L	1179	M/L	Atg/Ttg	1		HGNC:17416	YES	16.39	1.60229						chr5:90652464-90652464	1.5e-05	1	64570	7e-06	1	143294		0	0	4055	0.001742	1	574	1	0
NC_000005.10:g.90652488A>G	chr5	90652488	rs16868935	A	G	G	missense_variant	MODERATE	ADGRV1	ENSG00000164199	Transcript	ENST00000405460	protein_coding	3658	3559	I1187V	1187	I/V	Atc/Gtc	1		HGNC:17416	YES	7.834	0.633472						chr5:90652488-90652488	0.000232	15	64580	0.009799	1404	143282	chr5:90652488-90652488	7	0.002	4074	0.001742	1	574	1	0
NC_000005.10:g.90652557A>C	chr5	90652557	.	A	C	C	missense_variant	MODERATE	ADGRV1	ENSG00000164199	Transcript	ENST00000405460	protein_coding	3727	3628	I1210L	1210	I/L	Att/Ctt	1		HGNC:17416	YES	22	2.37775						rs1306513848	1.5e-05	1	64564	2.1e-05	3	143236		0	0	4055	0.001742	1	574	1	0
NC_000005.10:g.90653788C>T	chr5	90653788	rs41305898	C	T	T	missense_variant	MODERATE	ADGRV1	ENSG00000164199	Transcript	ENST00000405460	protein_coding	4313	4214	S1405F	1405	S/F	tCc/tTc	1		HGNC:17416	YES	25.3	3.65958						rs41305898	0.001704	110	64554	0.001033	148	143246	chr5:90653788-90653788	2	0	4074	0.001742	1	574	1	0
NC_000005.10:g.90657988C>G	chr5	90657988	.	C	G	G	missense_variant	MODERATE	ADGRV1	ENSG00000164199	Transcript	ENST00000405460	protein_coding	4561	4462	R1488G	1488	R/G	Cgg/Ggg	1		HGNC:17416	YES	22.7	2.63143							0	0	64548	0	0	143172		0	0	4055	0.001742	1	574	1	0
NC_000005.10:g.90658192G>A	chr5	90658192	rs200955930	G	A	A	missense_variant	MODERATE	ADGRV1	ENSG00000164199	Transcript	ENST00000405460	protein_coding	4765	4666	E1556K	1556	E/K	Gaa/Aaa	1		HGNC:17416	YES	14.75	1.35163						rs200955930	0.000759	49	64572	0.000433	62	143236	chr5:90658192-90658192	3	0.001	4074	0.001742	1	574	1	0
NC_000005.10:g.90679627G>A	chr5	90679627	rs757053598	G	A	A	missense_variant&splice_region_variant	MODERATE	ADGRV1	ENSG00000164199	Transcript	ENST00000405460	protein_coding	5621	5522	R1841H	1841	R/H	cGt/cAt	1		HGNC:17416	YES	0.612	-0.163314							0	0	64548	0	0	143172		0	0	4055	0.001742	1	574	1	0
NC_000005.10:g.90683751G>A	chr5	90683751	rs41302834	G	A	A	missense_variant	MODERATE	ADGRV1	ENSG00000164199	Transcript	ENST00000405460	protein_coding	5929	5830	D1944N	1944	D/N	Gat/Aat	1		HGNC:17416	YES	25.7	3.77436						chr5:90683751-90683751	0.00587	379	64564	0.004323	619	143176	rs41302834	22	0.005	4074	0.008711	5	574	5	0
NC_000005.10:g.90684054G>A	chr5	90684054	rs41308846	G	A	A	missense_variant	MODERATE	ADGRV1	ENSG00000164199	Transcript	ENST00000405460	protein_coding	6232	6133	G2045R	2045	G/R	Gga/Aga	1		HGNC:17416	YES	28.3	4.15848						rs41308846	0.00835	539	64548	0.004748	680	143210	chr5:90684054-90684054	11	0.003	4074	0.005226	3	574	3	0
NC_000005.10:g.90685963A>G	chr5	90685963	.	A	G	G	missense_variant	MODERATE	ADGRV1	ENSG00000164199	Transcript	ENST00000405460	protein_coding	6557	6458	K2153R	2153	K/R	aAg/aGg	1		HGNC:17416	YES	28	4.12733							0	0	64548	0	0	143172	chr5:90685963-90685963	1	0	4050	0.001742	1	574	1	0
NC_000005.10:g.90689978T>C	chr5	90689978	rs200055351	T	C	C	missense_variant	MODERATE	ADGRV1	ENSG00000164199	Transcript	ENST00000405460	protein_coding	6707	6608	V2203A	2203	V/A	gTg/gCg	1		HGNC:17416	YES	24.1	3.29378						chr5:90689978-90689978	0.001719	111	64560	0.001389	199	143280	chr5:90689978-90689978	8	0.002	4074	0.003484	2	574	2	0
NC_000005.10:g.90690947G>A	chr5	90690947	.	G	A	A	missense_variant	MODERATE	ADGRV1	ENSG00000164199	Transcript	ENST00000405460	protein_coding	6956	6857	R2286Q	2286	R/Q	cGa/cAa	1		HGNC:17416	YES	21.2	2.24483							0	0	64548	0	0	143172		0	0	4055	0.001742	1	574	1	0
NC_000005.10:g.90694164A>C	chr5	90694164	.	A	C	C	missense_variant	MODERATE	ADGRV1	ENSG00000164199	Transcript	ENST00000405460	protein_coding	7507	7408	I2470L	2470	I/L	Atc/Ctc	1		HGNC:17416	YES	13.11	1.13632							0	0	64548	0	0	143172		0	0	4055	0.001742	1	574	1	0
NC_000005.10:g.90694224G>A	chr5	90694224	rs143632883	G	A	A	missense_variant	MODERATE	ADGRV1	ENSG00000164199	Transcript	ENST00000405460	protein_coding	7567	7468	A2490T	2490	A/T	Gca/Aca	1		HGNC:17416	YES	24.1	3.27714						rs143632883	0.000248	16	64578	0.000251	36	143336	rs143632883	1	0	4074	0.003484	2	574	2	0
NC_000005.10:g.90694338C>T	chr5	90694338	rs201733037	C	T	T	missense_variant	MODERATE	ADGRV1	ENSG00000164199	Transcript	ENST00000405460	protein_coding	7681	7582	P2528S	2528	P/S	Cct/Tct	1		HGNC:17416	YES	17.7	1.7954						rs201733037	0.003948	255	64582	0.002554	366	143312	rs201733037	19	0.005	4074	0.003484	2	574	2	0
NC_000005.10:g.90694498T>G	chr5	90694498	.	T	G	G	missense_variant	MODERATE	ADGRV1	ENSG00000164199	Transcript	ENST00000405460	protein_coding	7841	7742	V2581G	2581	V/G	gTg/gGg	1		HGNC:17416	YES	22.9	2.72918							0	0	64548	0	0	143172		0	0	4055	0.001742	1	574	1	0
NC_000005.10:g.90694504A>G	chr5	90694504	rs778879752	A	G	G	missense_variant	MODERATE	ADGRV1	ENSG00000164199	Transcript	ENST00000405460	protein_coding	7847	7748	Y2583C	2583	Y/C	tAc/tGc	1		HGNC:17416	YES	25.5	3.72156						rs778879752	1.5e-05	1	64578	7e-06	1	143314		0	0	4055	0.001742	1	574	1	0
NC_000005.10:g.90694630G>A	chr5	90694630	rs201214794	G	A	A	missense_variant	MODERATE	ADGRV1	ENSG00000164199	Transcript	ENST00000405460	protein_coding	7973	7874	R2625H	2625	R/H	cGt/cAt	1		HGNC:17416	YES	21.5	2.28907						rs201214794	0.001812	117	64572	0.001871	268	143246	rs201214794	6	0.001	4074	0.001742	1	574	1	0
NC_000005.10:g.90706355A>C	chr5	90706355	rs201586455	A	C	C	missense_variant	MODERATE	ADGRV1	ENSG00000164199	Transcript	ENST00000405460	protein_coding	8790	8691	E2897D	2897	E/D	gaA/gaC	1		HGNC:17416	YES	22.5	2.53941						chr5:90706355-90706355	0.005609	362	64542	0.003856	552	143146	chr5:90706355-90706355	15	0.004	4072	0.005226	3	574	3	0
NC_000005.10:g.90708864G>A	chr5	90708864	rs547397177	G	A	A	missense_variant	MODERATE	ADGRV1	ENSG00000164199	Transcript	ENST00000405460	protein_coding	8878	8779	V2927I	2927	V/I	Gtt/Att	1		HGNC:17416	YES	24.4	3.38228						rs547397177	0.000155	10	64534	8.4e-05	12	143192	rs547397177	3	0.001	4074	0.001742	1	574	1	0
NC_000005.10:g.90711308A>C	chr5	90711308	.	A	C	C	missense_variant	MODERATE	ADGRV1	ENSG00000164199	Transcript	ENST00000405460	protein_coding	9127	9028	I3010L	3010	I/L	Atc/Ctc	1		HGNC:17416	YES	12.12	1.04027							0	0	64548	0	0	143172		0	0	4055	0.001742	1	574	1	0
NC_000005.10:g.90716658T>G	chr5	90716658	.	T	G	G	missense_variant	MODERATE	ADGRV1	ENSG00000164199	Transcript	ENST00000405460	protein_coding	9475	9376	S3126A	3126	S/A	Tcc/Gcc	1		HGNC:17416	YES	21	2.21564							0	0	64548	0	0	143172		0	0	4055	0.001742	1	574	1	0
NC_000005.10:g.90720954G>A	chr5	90720954	rs199499672	G	A	A	missense_variant	MODERATE	ADGRV1	ENSG00000164199	Transcript	ENST00000405460	protein_coding	9742	9643	E3215K	3215	E/K	Gaa/Aaa	1		HGNC:17416	YES	23.3	2.93373						rs199499672	0.000387	25	64546	0.00021	30	143188	chr5:90720954-90720954	2	0	4074	0.001742	1	574	1	0
NC_000005.10:g.90728846G>A	chr5	90728846	rs397517419	G	A	A	missense_variant	MODERATE	ADGRV1	ENSG00000164199	Transcript	ENST00000405460	protein_coding	10438	10339	E3447K	3447	E/K	Gag/Aag	1		HGNC:17416	YES	23.2	2.87173						rs397517419	4.6e-05	3	64568	0.00023	33	143274	chr5:90728846-90728846	1	0	4074	0.001742	1	574	1	0
NC_000005.10:g.90745103G>A	chr5	90745103	rs144618536	G	A	A	missense_variant	MODERATE	ADGRV1	ENSG00000164199	Transcript	ENST00000405460	protein_coding	10706	10607	R3536H	3536	R/H	cGt/cAt	1		HGNC:17416	YES	3.954	0.271345						chr5:90745103-90745103	0.000248	16	64564	0.00322	461	143190	chr5:90745103-90745103	2	0	4074	0.001742	1	574	1	0
NC_000005.10:g.90745721A>C	chr5	90745721	.	A	C	C	missense_variant	MODERATE	ADGRV1	ENSG00000164199	Transcript	ENST00000405460	protein_coding	10999	10900	I3634L	3634	I/L	Att/Ctt	1		HGNC:17416	YES	22.9	2.73895							0	0	64548	0	0	143172		0	0	4055	0.001742	1	574	1	0
NC_000005.10:g.90745757T>C	chr5	90745757	rs13171868	T	C	C	missense_variant	MODERATE	ADGRV1	ENSG00000164199	Transcript	ENST00000405460	protein_coding	11035	10936	S3646P	3646	S/P	Tct/Cct	1		HGNC:17416	YES	18.12	1.85156						rs13171868	0.007093	458	64574	0.004571	655	143298	chr5:90745757-90745757	4	0.001	4074	0.001742	1	574	1	0
NC_000005.10:g.90753718A>G	chr5	90753718	rs369990572	A	G	G	missense_variant	MODERATE	ADGRV1	ENSG00000164199	Transcript	ENST00000405460	protein_coding	11365	11266	I3756V	3756	I/V	Att/Gtt	1		HGNC:17416	YES	18.01	1.83803						rs369990572	0.000124	8	64556	0.000126	18	143254		0	0	4055	0.001742	1	574	1	0
NC_000005.10:g.90759442G>A	chr5	90759442	rs201386977	G	A	A	missense_variant	MODERATE	ADGRV1	ENSG00000164199	Transcript	ENST00000405460	protein_coding	12073	11974	D3992N	3992	D/N	Gat/Aat	1		HGNC:17416	YES	25.9	3.82301						rs201386977	0.001441	93	64552	0.001286	184	143114	rs201386977	7	0.002	4072	0.001742	1	574	1	0
NC_000005.10:g.90759476T>C	chr5	90759476	rs376911431	T	C	C	missense_variant	MODERATE	ADGRV1	ENSG00000164199	Transcript	ENST00000405460	protein_coding	12107	12008	I4003T	4003	I/T	aTt/aCt	1		HGNC:17416	YES	22.8	2.68737						rs376911431	6.2e-05	4	64580	3.5e-05	5	143320		0	0	4055	0.001742	1	574	1	0
NC_000005.10:g.90763396G>A	chr5	90763396	rs202190568	G	A	A	missense_variant	MODERATE	ADGRV1	ENSG00000164199	Transcript	ENST00000405460	protein_coding	12311	12212	R4071Q	4071	R/Q	cGa/cAa	1		HGNC:17416	YES	2.5	0.142658						rs202190568	0.001255	81	64540	0.000726	104	143202	chr5:90763396-90763396	6	0.001	4074	0.003484	2	574	2	0
NC_000005.10:g.90763453C>A	chr5	90763453	rs199839743	C	A	A	missense_variant	MODERATE	ADGRV1	ENSG00000164199	Transcript	ENST00000405460	protein_coding	12368	12269	T4090N	4090	T/N	aCc/aAc	1		HGNC:17416	YES	22.6	2.5956						rs199839743	0.006816	440	64550	0.003646	522	143170	chr5:90763453-90763453	3	0.001	4074	0.001742	1	574	1	0
NC_000005.10:g.90774269A>G	chr5	90774269	rs202228562	A	G	G	missense_variant	MODERATE	ADGRV1	ENSG00000164199	Transcript	ENST00000405460	protein_coding	12468	12369	I4123M	4123	I/M	atA/atG	1		HGNC:17416	YES	1.516	0.02728						rs202228562	0	0	64568	0.00014	20	143298		0	0	4055	0.001742	1	574	1	0
NC_000005.10:g.90776525A>C	chr5	90776525	rs200805176	A	C	C	missense_variant	MODERATE	ADGRV1	ENSG00000164199	Transcript	ENST00000405460	protein_coding	12575	12476	H4159P	4159	H/P	cAc/cCc	1		HGNC:17416	YES	19.85	2.07764						rs200805176	0.000217	14	64550	0.000189	27	143234	chr5:90776525-90776525	4	0.001	4074	0.003484	2	574	2	0
NC_000005.10:g.90788207A>G	chr5	90788207	rs749675575	A	G	G	missense_variant	MODERATE	ADGRV1	ENSG00000164199	Transcript	ENST00000405460	protein_coding	13889	13790	Y4597C	4597	Y/C	tAt/tGt	1		HGNC:17416	YES	21	2.21352							0	0	64548	0	0	143172		0	0	4055	0.001742	1	574	1	0
NC_000005.10:g.90791138G>A	chr5	90791138	rs41304892	G	A	A	missense_variant	MODERATE	ADGRV1	ENSG00000164199	Transcript	ENST00000405460	protein_coding	14408	14309	R4770H	4770	R/H	cGc/cAc	1		HGNC:17416	YES	0.486	-0.21017						rs41304892	0.006676	431	64556	0.0037	530	143252	chr5:90791138-90791138	5	0.001	4072	0.005226	3	574	3	0
NC_000005.10:g.90791149C>T	chr5	90791149	rs200685818	C	T	T	missense_variant	MODERATE	ADGRV1	ENSG00000164199	Transcript	ENST00000405460	protein_coding	14419	14320	L4774F	4774	L/F	Ctt/Ttt	1		HGNC:17416	YES	6.821	0.530591						rs200685818	7.7e-05	5	64580	0.000147	21	143306		0	0	4055	0.001742	1	574	1	0
NC_000005.10:g.90807619CA>C	chr5	90807619	.	CA	C		frameshift_variant	HIGH	ADGRV1	ENSG00000164199	Transcript	ENST00000405460	protein_coding	14954	14855	H4952X	4952	H/X	cAc/cc	1		HGNC:17416	YES				HC			PERCENTILE:0.78510649542836&GERP_DIST:24.6942585051061&BP_DIST:4049&DIST_FROM_LAST_EXON:3931&50_BP_RULE:PASS&ANN_ORF:697.893&MAX_ORF:697.893		0	0	64548	0	0	143172		0	0	4055	0.001742	1	574	1	0
NC_000005.10:g.90810283C>G	chr5	90810283	.	C	G	G	missense_variant	MODERATE	ADGRV1	ENSG00000164199	Transcript	ENST00000405460	protein_coding	15122	15023	S5008C	5008	S/C	tCc/tGc	1		HGNC:17416	YES	23.7	3.12624							0	0	64548	0	0	143172		0	0	4055	0.001742	1	574	1	0
NC_000005.10:g.90810700A>G	chr5	90810700	rs766519183	A	G	G	missense_variant	MODERATE	ADGRV1	ENSG00000164199	Transcript	ENST00000405460	protein_coding	15539	15440	D5147G	5147	D/G	gAc/gGc	1		HGNC:17416	YES	17.53	1.77149						rs766519183	4.6e-05	3	64520	8.4e-05	12	143036	chr5:90810700-90810700	1	0	4074	0.001742	1	574	1	0
NC_000005.10:g.90829025G>A	chr5	90829025	rs576727094	G	A	A	missense_variant	MODERATE	ADGRV1	ENSG00000164199	Transcript	ENST00000405460	protein_coding	16549	16450	A5484T	5484	A/T	Gca/Aca	1		HGNC:17416	YES	25.5	3.72144						chr5:90829025-90829025	1.5e-05	1	64542	1.4e-05	2	142988		0	0	4055	0.001742	1	574	1	0
NC_000005.10:g.90840606G>A	chr5	90840606	rs200907244	G	A	A	missense_variant	MODERATE	ADGRV1	ENSG00000164199	Transcript	ENST00000405460	protein_coding	16739	16640	R5547H	5547	R/H	cGt/cAt	1		HGNC:17416	YES	17.64	1.78796						chr5:90840606-90840606	9.3e-05	6	64558	0.000175	25	143222	chr5:90840606-90840606	1	0	4074	0.003484	2	574	2	0
NC_000005.10:g.90840983A>G	chr5	90840983	rs41303350	A	G	G	missense_variant&splice_region_variant	MODERATE	ADGRV1	ENSG00000164199	Transcript	ENST00000405460	protein_coding	17116	17017	K5673E	5673	K/E	Aag/Gag	1		HGNC:17416	YES	22.4	2.47857						chr5:90840983-90840983	0.004057	262	64578	0.002519	361	143314	rs41303350	8	0.002	4074	0.001742	1	574	1	0
NC_000005.10:g.91153342T>G	chr5	91153342	rs41311625	T	G	G	missense_variant	MODERATE	ADGRV1	ENSG00000164199	Transcript	ENST00000405460	protein_coding	18845	18746	L6249R	6249	L/R	cTg/cGg	1		HGNC:17416	YES	26.8	3.97043						rs41311625	0.000511	33	64572	0.003175	455	143304	chr5:91153342-91153342	7	0.002	4074	0.005226	3	574	3	0
NC_000009.12:g.130296713G>A	chr9	130296713	rs549504727	G	A	A	missense_variant	MODERATE	HMCN2	ENSG00000148357	Transcript	ENST00000683500	protein_coding	1050	931	V311I	311	V/I	Gtc/Atc	1		HGNC:21293	YES	8.838	0.741918	0					rs549504727	3.1e-05	2	64574	0.000482	69	143274		0	0	2993	0.001742	1	574	1	0
NC_000009.12:g.130304849C>T	chr9	130304849	rs745792246	C	T	T	stop_gained	HIGH	HMCN2	ENSG00000148357	Transcript	ENST00000683500	protein_coding	1782	1663	R555*	555	R/*	Cga/Tga	1		HGNC:21293	YES	38	7.40687	0	HC			PERCENTILE:0.109120734908136&GERP_DIST:-3323.86960780323&BP_DIST:13490&DIST_FROM_LAST_EXON:13145&50_BP_RULE:PASS&PHYLOCSF_TOO_SHORT	rs745792246	0.00079	51	64574	0.000495	71	143312	chr9:130304849-130304849	3	0.001	3456	0.001742	1	574	1	0
NC_000009.12:g.130304969G>T	chr9	130304969	.	G	T	T	missense_variant	MODERATE	HMCN2	ENSG00000148357	Transcript	ENST00000683500	protein_coding	1902	1783	V595F	595	V/F	Gtc/Ttc	1		HGNC:21293	YES	22.4	2.50374	0					chr9:130304969-130304969	3.1e-05	2	64576	1.4e-05	2	143306		0	0	2993	0.001742	1	574	1	0
NC_000009.12:g.130306198G>C	chr9	130306198	rs781946791	G	C	C	missense_variant	MODERATE	HMCN2	ENSG00000148357	Transcript	ENST00000683500	protein_coding	2005	1886	C629S	629	C/S	tGc/tCc	1		HGNC:21293	YES	26.6	3.94869	0					rs781946791	4.6e-05	3	64560	0.000614	88	143236	chr9:130306198-130306198	1	0	3456	0.001742	1	574	1	0
NC_000009.12:g.130306240G>A	chr9	130306240	rs557231040	G	A	A	missense_variant	MODERATE	HMCN2	ENSG00000148357	Transcript	ENST00000683500	protein_coding	2047	1928	R643H	643	R/H	cGt/cAt	1		HGNC:21293	YES	13.01	1.12556	0					rs557231040	0.002943	190	64558	0.001836	263	143218	chr9:130306240-130306240	14	0.004	3456	0.005226	3	574	3	0
NC_000009.12:g.130309932G>A	chr9	130309932	.	G	A	A	missense_variant	MODERATE	HMCN2	ENSG00000148357	Transcript	ENST00000683500	protein_coding	2340	2221	A741T	741	A/T	Gcc/Acc	1		HGNC:21293	YES	19.3	2.00551	0					chr9:130309932-130309932	0	0	64570	7e-06	1	143298		0	0	2993	0.001742	1	574	1	0
NC_000009.12:g.130349110G>C	chr9	130349110	rs188063615	G	C	C	missense_variant	MODERATE	HMCN2	ENSG00000148357	Transcript	ENST00000683500	protein_coding	4401	4282	D1428H	1428	D/H	Gac/Cac	1		HGNC:21293	YES	22.9	2.71447	0					rs188063615	0.002091	135	64548	0.001368	196	143266	rs188063615	23	0.007	3460	0.006969	4	574	4	0
NC_000009.12:g.130349633C>T	chr9	130349633	rs576048381	C	T	T	missense_variant	MODERATE	HMCN2	ENSG00000148357	Transcript	ENST00000683500	protein_coding	4519	4400	T1467M	1467	T/M	aCg/aTg	1		HGNC:21293	YES	14.61	1.33144	0					rs576048381	0.000867	56	64582	0.0006	86	143326	rs576048381	7	0.002	3460	0.003484	2	574	2	0
NC_000009.12:g.130353097C>T	chr9	130353097	rs368161226	C	T	T	missense_variant	MODERATE	HMCN2	ENSG00000148357	Transcript	ENST00000683500	protein_coding	4875	4756	R1586W	1586	R/W	Cgg/Tgg	1		HGNC:21293	YES	25.6	3.74484	0					rs368161226	0.004398	284	64572	0.002532	363	143340	chr9:130353097-130353097	1	0	3460	0.001742	1	574	1	0
NC_000009.12:g.130354801G>A	chr9	130354801	rs771282536	G	A	A	missense_variant	MODERATE	HMCN2	ENSG00000148357	Transcript	ENST00000683500	protein_coding	5022	4903	V1635M	1635	V/M	Gtg/Atg	1		HGNC:21293	YES	0.129	-0.482382	0					rs771282536	0.000124	8	64566	0.000181	26	143306	chr9:130354801-130354801	2	0.001	3458	0.001742	1	574	1	0
NC_000009.12:g.130354885G>A	chr9	130354885	rs147929126	G	A	A	missense_variant	MODERATE	HMCN2	ENSG00000148357	Transcript	ENST00000683500	protein_coding	5106	4987	E1663K	1663	E/K	Gag/Aag	1		HGNC:21293	YES	23.2	2.87574	0					chr9:130354885-130354885	0.005979	386	64562	0.005498	788	143322	rs147929126	30	0.009	3456	0.015679	9	574	9	0
NC_000009.12:g.130356113G>A	chr9	130356113	rs11244313	G	A	A	missense_variant	MODERATE	HMCN2	ENSG00000148357	Transcript	ENST00000683500	protein_coding	5400	5281	E1761K	1761	E/K	Gag/Aag	1		HGNC:21293	YES	18.73	1.93075	0					rs11244313	0	0	64560	0.000258	37	143290		0	0	2993	0.001742	1	574	1	0
NC_000009.12:g.130356197G>A	chr9	130356197	rs571961607	G	A	A	missense_variant	MODERATE	HMCN2	ENSG00000148357	Transcript	ENST00000683500	protein_coding	5484	5365	A1789T	1789	A/T	Gcc/Acc	1		HGNC:21293	YES	6.573	0.506567	0					rs571961607	0.000434	28	64512	0.000454	65	143138		0	0	2993	0.005226	3	574	3	0
NC_000009.12:g.130356239G>T	chr9	130356239	rs549810386	G	T	T	missense_variant	MODERATE	HMCN2	ENSG00000148357	Transcript	ENST00000683500	protein_coding	5526	5407	V1803L	1803	V/L	Gtg/Ttg	1		HGNC:21293	YES	23.1	2.84084	0					rs549810386	0	0	64578	0.000147	21	143326		0	0	2993	0.001742	1	574	1	0
NC_000009.12:g.130360449A>G	chr9	130360449	.	A	G	G	missense_variant	MODERATE	HMCN2	ENSG00000148357	Transcript	ENST00000683500	protein_coding	5914	5795	H1932R	1932	H/R	cAc/cGc	1		HGNC:21293	YES	0.077	-0.587957	0					rs892103352	0	0	64340	4.9e-05	7	141646	chr9:130360449-130360449	1	0	3344	0.001742	1	574	1	0
NC_000009.12:g.130360595C>T	chr9	130360595	rs148160635	C	T	T	missense_variant	MODERATE	HMCN2	ENSG00000148357	Transcript	ENST00000683500	protein_coding	6060	5941	R1981W	1981	R/W	Cgg/Tgg	1		HGNC:21293	YES	25.8	3.79301	0					rs148160635	0.002942	190	64572	0.001717	246	143234	chr9:130360595-130360595	1	0	3460	0.001742	1	574	1	0
NC_000009.12:g.130362906C>T	chr9	130362906	rs551916244	C	T	T	missense_variant	MODERATE	HMCN2	ENSG00000148357	Transcript	ENST00000683500	protein_coding	6267	6148	R2050W	2050	R/W	Cgg/Tgg	1		HGNC:21293	YES	22.9	2.72041	0					rs551916244	0.001657	107	64560	0.001151	165	143330	chr9:130362906-130362906	4	0.002	1634	0.001742	1	574	1	0
NC_000009.12:g.130365643G>A	chr9	130365643	.	G	A	A	missense_variant	MODERATE	HMCN2	ENSG00000148357	Transcript	ENST00000683500	protein_coding	6540	6421	D2141N	2141	D/N	Gat/Aat	1		HGNC:21293	YES	9.952	0.854921	0					rs879732138	0.000387	25	64570	0.000328	47	143298	chr9:130365643-130365643	1	0.001	1634	0.001742	1	574	1	0
NC_000009.12:g.130373048T>A	chr9	130373048	rs771396313	T	A	A	missense_variant	MODERATE	HMCN2	ENSG00000148357	Transcript	ENST00000683500	protein_coding	7481	7362	S2454R	2454	S/R	agT/agA	1		HGNC:21293	YES	7.744	0.623997	0					rs771396313	1.7e-05	1	58366	9e-06	1	115498	chr9:130373048-130373048	1	0.001	1634	0.001742	1	574	1	0
NC_000009.12:g.130376591C>A	chr9	130376591	rs570451140	C	A	A	missense_variant	MODERATE	HMCN2	ENSG00000148357	Transcript	ENST00000683500	protein_coding	8113	7994	T2665N	2665	T/N	aCc/aAc	1		HGNC:21293	YES	23.1	2.8636	0					rs570451140	9.3e-05	6	64576	7.7e-05	11	143284		0	0	2993	0.001742	1	574	1	0
NC_000009.12:g.130379397AC>A	chr9	130379397	.	AC	A		frameshift_variant	HIGH	HMCN2	ENSG00000148357	Transcript	ENST00000683500	protein_coding	8481	8362	P2788X	2788	P/X	Ccc/cc	1		HGNC:21293	YES	28.3	4.16525	0	HC			PERCENTILE:0.548687664041995&GERP_DIST:-1321.08794713765&BP_DIST:6834&DIST_FROM_LAST_EXON:6489&50_BP_RULE:PASS&PHYLOCSF_TOO_SHORT	rs1017406376	0.000465	30	64488	0.000553	79	142984		0	0	2993	0.001742	1	574	1	0
NC_000009.12:g.130382829C>T	chr9	130382829	.	C	T	T	missense_variant	MODERATE	HMCN2	ENSG00000148357	Transcript	ENST00000683500	protein_coding	8815	8696	P2899L	2899	P/L	cCa/cTa	1		HGNC:21293	YES	17.83	1.81368	0					rs1034420813	0	0	64560	2.1e-05	3	143316	chr9:130382829-130382829	1	0.001	1634	0.003484	2	574	2	0
NC_000009.12:g.130383510A>G	chr9	130383510	rs193123736	A	G	G	missense_variant	MODERATE	HMCN2	ENSG00000148357	Transcript	ENST00000683500	protein_coding	8859	8740	T2914A	2914	T/A	Acg/Gcg	1		HGNC:21293	YES	13.82	1.22374	0					rs193123736	0.003254	210	64538	0.001753	251	143168	rs193123736	7	0.004	1634	0.006969	4	574	4	0
NC_000009.12:g.130385599A>G	chr9	130385599	.	A	G	G	missense_variant	MODERATE	HMCN2	ENSG00000148357	Transcript	ENST00000683500	protein_coding	9265	9146	D3049G	3049	D/G	gAt/gGt	1		HGNC:21293	YES	17.08	1.7082	0					rs1427545723	1.6e-05	1	64512	7e-06	1	143156		0	0	2993	0.001742	1	574	1	0
NC_000009.12:g.130385728G>A	chr9	130385728	rs143195560	G	A	A	missense_variant	MODERATE	HMCN2	ENSG00000148357	Transcript	ENST00000683500	protein_coding	9394	9275	R3092Q	3092	R/Q	cGg/cAg	1		HGNC:21293	YES	0.5	-0.20427	0					rs143195560	0.000496	32	64536	0.000461	66	143226	chr9:130385728-130385728	2	0.001	3368	0.001742	1	574	1	0
NC_000009.12:g.130388418C>A	chr9	130388418	.	C	A	A	missense_variant	MODERATE	HMCN2	ENSG00000148357	Transcript	ENST00000683500	protein_coding	9520	9401	T3134K	3134	T/K	aCa/aAa	1		HGNC:21293	YES	17.18	1.72192	0					rs949977173	0	0	64568	7e-06	1	143260		0	0	2993	0.001742	1	574	1	0
NC_000009.12:g.130391230G>A	chr9	130391230	rs377210084	G	A	A	missense_variant	MODERATE	HMCN2	ENSG00000148357	Transcript	ENST00000683500	protein_coding	9813	9694	V3232M	3232	V/M	Gtg/Atg	1		HGNC:21293	YES	0.044	-0.700103	0					rs377210084	6.2e-05	4	64570	0.000614	88	143334		0	0	2993	0.001742	1	574	1	0
NC_000009.12:g.130392022G>A	chr9	130392022	rs367807486	G	A	A	missense_variant	MODERATE	HMCN2	ENSG00000148357	Transcript	ENST00000683500	protein_coding	10159	10040	R3347Q	3347	R/Q	cGg/cAg	1		HGNC:21293	YES	18.9	1.95257	0					rs367807486	1.5e-05	1	64576	7e-05	10	143336		0	0	2993	0.001742	1	574	1	0
NC_000009.12:g.130393792C>T	chr9	130393792	.	C	T	T	missense_variant	MODERATE	HMCN2	ENSG00000148357	Transcript	ENST00000683500	protein_coding	10404	10285	R3429C	3429	R/C	Cgt/Tgt	1		HGNC:21293	YES	23.5	3.02662	0					rs1016025236	3.1e-05	2	64564	5.6e-05	8	143276		0	0	2993	0.001742	1	574	1	0
NC_000009.12:g.130394002G>A	chr9	130394002	rs575973461	G	A	A	missense_variant	MODERATE	HMCN2	ENSG00000148357	Transcript	ENST00000683500	protein_coding	10614	10495	V3499I	3499	V/I	Gtc/Atc	1		HGNC:21293	YES	23.7	3.15135	0					rs575973461	0.00158	102	64552	0.00104	149	143262	rs575973461	6	0.002	3334	0.003484	2	574	2	0
NC_000009.12:g.130394559G>A	chr9	130394559	rs149109569	G	A	A	missense_variant	MODERATE	HMCN2	ENSG00000148357	Transcript	ENST00000683500	protein_coding	10795	10676	R3559Q	3559	R/Q	cGg/cAg	1		HGNC:21293	YES	12.97	1.12056	0					rs149109569	0.000991	64	64576	0.000509	73	143352	chr9:130394559-130394559	1	0	3426	0.001742	1	574	1	0
NC_000009.12:g.130395040G>C	chr9	130395040	.	G	C	C	missense_variant	MODERATE	HMCN2	ENSG00000148357	Transcript	ENST00000683500	protein_coding	10825	10706	G3569A	3569	G/A	gGg/gCg	1		HGNC:21293	YES	23.5	3.03721	0						0	0	64499	0	0	142988		0	0	2993	0.001742	1	574	1	0
NC_000009.12:g.130402860G>A	chr9	130402860	rs564307966	G	A	A	missense_variant	MODERATE	HMCN2	ENSG00000148357	Transcript	ENST00000683500	protein_coding	11961	11842	G3948S	3948	G/S	Ggc/Agc	1		HGNC:21293	YES	25.9	3.80924	0					rs564307966	1.5e-05	1	64572	1.4e-05	2	143300		0	0	2993	0.001742	1	574	1	0
NC_000009.12:g.130407673G>A	chr9	130407673	rs117097880	G	A	A	missense_variant	MODERATE	HMCN2	ENSG00000148357	Transcript	ENST00000683500	protein_coding	12775	12656	R4219H	4219	R/H	cGc/cAc	1		HGNC:21293	YES	24	3.25649	0					rs117097880	0.004414	285	64566	0.00261	374	143318	chr9:130407673-130407673	6	0.002	3426	0.003484	2	574	2	0
NC_000009.12:g.130408875G>A	chr9	130408875	rs766624087	G	A	A	missense_variant	MODERATE	HMCN2	ENSG00000148357	Transcript	ENST00000683500	protein_coding	12940	12821	R4274Q	4274	R/Q	cGg/cAg	1		HGNC:21293	YES	9.74	0.834405	0					rs766624087	9.3e-05	6	64570	7e-05	10	143294	chr9:130408875-130408875	4	0.001	3426	0.001742	1	574	1	0
NC_000009.12:g.130408907G>A	chr9	130408907	.	G	A	A	missense_variant	MODERATE	HMCN2	ENSG00000148357	Transcript	ENST00000683500	protein_coding	12972	12853	G4285S	4285	G/S	Ggc/Agc	1		HGNC:21293	YES	23.9	3.2289	0					rs1396292344	3.1e-05	2	64582	2.1e-05	3	143346		0	0	2993	0.001742	1	574	1	0
NC_000009.12:g.130418837C>T	chr9	130418837	rs368328308	C	T	T	missense_variant	MODERATE	HMCN2	ENSG00000148357	Transcript	ENST00000683500	protein_coding	13146	13027	R4343W	4343	R/W	Cgg/Tgg	1		HGNC:21293	YES	23.6	3.07434	0					rs368328308	0.007386	477	64582	0.004597	659	143340	rs368328308	11	0.003	3460	0.001742	1	574	1	0
NC_000009.12:g.130418919G>A	chr9	130418919	rs529187161	G	A	A	missense_variant	MODERATE	HMCN2	ENSG00000148357	Transcript	ENST00000683500	protein_coding	13228	13109	R4370Q	4370	R/Q	cGg/cAg	1		HGNC:21293	YES	10.31	0.888164	0					rs529187161	0.004646	300	64574	0.002937	421	143326	rs529187161	18	0.005	3456	0.005226	3	574	3	0
NC_000009.12:g.130424860ACT>A	chr9	130424860	rs760963111	ACT	A		frameshift_variant	HIGH	HMCN2	ENSG00000148357	Transcript	ENST00000683500	protein_coding	13586-13587	13467-13468	HS4489-4490HX	4489-4490	HS/HX	caCTct/cact	1		HGNC:21293	YES	34	5.36457	0	HC			PERCENTILE:0.883727034120735&GERP_DIST:-721.575553327799&BP_DIST:1763&DIST_FROM_LAST_EXON:1418&50_BP_RULE:PASS&PHYLOCSF_TOO_SHORT	rs760963111	0.000573	37	64536	0.000831	119	143164		0	0	2993	0.001742	1	574	1	0
NC_000009.12:g.130425030A>G	chr9	130425030	rs532851527	A	G	G	missense_variant	MODERATE	HMCN2	ENSG00000148357	Transcript	ENST00000683500	protein_coding	13660	13541	Q4514R	4514	Q/R	cAg/cGg	1		HGNC:21293	YES	27.9	4.11596	0					rs532851527	0.000403	26	64564	0.000251	36	143314	rs532851527	3	0.001	3460	0.001742	1	574	1	0
NC_000009.12:g.130425885G>A	chr9	130425885	rs779508163	G	A	A	missense_variant	MODERATE	HMCN2	ENSG00000148357	Transcript	ENST00000683500	protein_coding	13959	13840	E4614K	4614	E/K	Gag/Aag	1		HGNC:21293	YES	11.52	0.992036	0					rs779508163	0	0	64558	7e-06	1	143274		0	0	2993	0.001742	1	574	1	0
NC_000009.12:g.130427363G>A	chr9	130427363	rs553134249	G	A	A	missense_variant	MODERATE	HMCN2	ENSG00000148357	Transcript	ENST00000683500	protein_coding	14049	13930	A4644T	4644	A/T	Gcg/Acg	1		HGNC:21293	YES	11.27	0.972188	0					rs553134249	0.002617	169	64574	0.001647	236	143330	rs553134249	10	0.003	3460	0.005226	3	574	3	0
NC_000009.12:g.130428405C>T	chr9	130428405	rs150277852	C	T	T	missense_variant	MODERATE	HMCN2	ENSG00000148357	Transcript	ENST00000683500	protein_coding	14232	14113	R4705C	4705	R/C	Cgc/Tgc	1		HGNC:21293	YES	27.3	4.04567	0					rs150277852	7.7e-05	5	64566	0.000872	125	143288		0	0	2993	0.001742	1	574	1	0
NC_000009.12:g.130430385C>T	chr9	130430385	rs749060696	C	T	T	missense_variant	MODERATE	HMCN2	ENSG00000148357	Transcript	ENST00000683500	protein_coding	14547	14428	R4810C	4810	R/C	Cgc/Tgc	1		HGNC:21293	YES	24.6	3.45309	0					rs749060696	1.5e-05	1	64570	2.1e-05	3	143330		0	0	2993	0.001742	1	574	1	0
NC_000009.12:g.130430489C>G	chr9	130430489	rs564446735	C	G	G	missense_variant	MODERATE	HMCN2	ENSG00000148357	Transcript	ENST00000683500	protein_coding	14651	14532	I4844M	4844	I/M	atC/atG	1		HGNC:21293	YES	7.865	0.636689	0					chr9:130430489-130430489	0.000743	48	64564	0.000349	50	143330	rs564446735	3	0.001	3460	0.001742	1	574	1	0
NC_000009.12:g.130430493G>A	chr9	130430493	rs536896772	G	A	A	missense_variant	MODERATE	HMCN2	ENSG00000148357	Transcript	ENST00000683500	protein_coding	14655	14536	G4846S	4846	G/S	Ggt/Agt	1		HGNC:21293	YES	0.108	-0.519856	0					chr9:130430493-130430493	0.000263	17	64534	0.000377	54	143264	chr9:130430493-130430493	2	0.001	3452	0.001742	1	574	1	0
NC_000009.12:g.130430592G>A	chr9	130430592	rs781592159	G	A	A	missense_variant	MODERATE	HMCN2	ENSG00000148357	Transcript	ENST00000683500	protein_coding	14754	14635	G4879R	4879	G/R	Gga/Aga	1		HGNC:21293	YES	28.9	4.22409	0					rs781592159	0.000124	8	64582	7e-05	10	143346		0	0	2993	0.001742	1	574	1	0
NC_000009.12:g.130432463TG>T	chr9	130432463	.	TG	T		frameshift_variant	HIGH	HMCN2	ENSG00000148357	Transcript	ENST00000683500	protein_coding	14922	14803	G4935X	4935	G/X	Gga/ga	1		HGNC:21293	YES	34	5.5343	0	HC			PERCENTILE:0.971325459317585&GERP_DIST:-59.215793132782&BP_DIST:436&DIST_FROM_LAST_EXON:91&50_BP_RULE:PASS&PHYLOCSF_TOO_SHORT	rs1357615526	0	0	64576	4.9e-05	7	143302		0	0	2993	0.001742	1	574	1	0
NC_000016.10:g.1195509G>C	chr16	1195509	rs60593994	G	C	C	missense_variant	MODERATE	CACNA1H	ENSG00000196557	Transcript	ENST00000348261	protein_coding	872	489	Q163H	163	Q/H	caG/caC	1		HGNC:1395	YES	23	2.80449	0.76					rs60593994	0.004277	276	64536	0.003428	491	143236	rs60593994	13	0.003	4074	0.005226	3	574	3	0
NC_000016.10:g.1198711T>G	chr16	1198711	rs200939989	T	G	G	missense_variant	MODERATE	CACNA1H	ENSG00000196557	Transcript	ENST00000348261	protein_coding	1123	740	V247G	247	V/G	gTt/gGt	1		HGNC:1395	YES	27	3.9966	0.76					rs200939989	0	0	64520	4.9e-05	7	143216		0	0	4018	0.003484	2	574	2	0
NC_000016.10:g.1198728G>T	chr16	1198728	.	G	T	T	missense_variant	MODERATE	CACNA1H	ENSG00000196557	Transcript	ENST00000348261	protein_coding	1140	757	A253S	253	A/S	Gct/Tct	1		HGNC:1395	YES	26.4	3.91399	0.76						0	0	64526	0	0	143167	chr16:1198728-1198728	1	0	4074	0.001742	1	574	1	0
NC_000016.10:g.1201879C>T	chr16	1201879	rs376935647	C	T	T	missense_variant	MODERATE	CACNA1H	ENSG00000196557	Transcript	ENST00000348261	protein_coding	1812	1429	R477C	477	R/C	Cgc/Tgc	1		HGNC:1395	YES	24.5	3.41967	0.76					rs376935647	6.2e-05	4	64578	0.000174	25	143350	chr16:1201879-1201879	1	0	4074	0.001742	1	574	1	0
NC_000016.10:g.1201952G>A	chr16	1201952	rs768197900	G	A	A	missense_variant	MODERATE	CACNA1H	ENSG00000196557	Transcript	ENST00000348261	protein_coding	1885	1502	G501E	501	G/E	gGg/gAg	1		HGNC:1395	YES	21.1	2.22816	0.76					rs768197900	6.2e-05	4	64568	6.3e-05	9	143306		0	0	4018	0.001742	1	574	1	0
NC_000016.10:g.1201963C>T	chr16	1201963	rs60414549	C	T	T	missense_variant	MODERATE	CACNA1H	ENSG00000196557	Transcript	ENST00000348261	protein_coding	1896	1513	R505C	505	R/C	Cgc/Tgc	1		HGNC:1395	YES	22.3	2.44455	0.76					chr16:1201963-1201963	0.000155	10	64560	0.006636	951	143306		0	0	4018	0.001742	1	574	1	0
NC_000016.10:g.1202152G>A	chr16	1202152	rs61056448	G	A	A	missense_variant	MODERATE	CACNA1H	ENSG00000196557	Transcript	ENST00000348261	protein_coding	2085	1702	D568N	568	D/N	Gac/Aac	1		HGNC:1395	YES	13.8	1.2211	0.76					rs61056448	0.000929	60	64576	0.000907	130	143356	chr16:1202152-1202152	5	0.001	4074	0.001742	1	574	1	0
NC_000016.10:g.1202218C>T	chr16	1202218	rs199920661	C	T	T	missense_variant	MODERATE	CACNA1H	ENSG00000196557	Transcript	ENST00000348261	protein_coding	2151	1768	R590W	590	R/W	Cgg/Tgg	1		HGNC:1395	YES	22.6	2.5839	0.76					rs199920661	3.1e-05	2	64570	4.9e-05	7	143356	chr16:1202218-1202218	1	0	4074	0.001742	1	574	1	0
NC_000016.10:g.1202227CATGCCGCAGCCA>C	chr16	1202227	rs768475346	CATGCCGCAGCCA	C		inframe_deletion	MODERATE	CACNA1H	ENSG00000196557	Transcript	ENST00000348261	protein_coding	2161-2172	1778-1789	HAAAT593-597P	593-597	HAAAT/P	cATGCCGCAGCCAct/cct	1		HGNC:1395	YES	10.26	0.883797	0.76					rs768475346	0.000124	8	64576	0.000293	42	143356		0	0	4018	0.001742	1	574	1	0
NC_000016.10:g.1202233G>A	chr16	1202233	rs544916201	G	A	A	missense_variant	MODERATE	CACNA1H	ENSG00000196557	Transcript	ENST00000348261	protein_coding	2166	1783	A595T	595	A/T	Gca/Aca	1		HGNC:1395	YES	8.922	0.751075	0.76					rs544916201	3.1e-05	2	64566	1.4e-05	2	143274	chr16:1202233-1202233	1	0	4074	0.001742	1	574	1	0
NC_000016.10:g.1202264C>T	chr16	1202264	.	C	T	T	missense_variant	MODERATE	CACNA1H	ENSG00000196557	Transcript	ENST00000348261	protein_coding	2197	1814	A605V	605	A/V	gCc/gTc	1		HGNC:1395	YES	14.65	1.33721	0.76						0	0	64526	0	0	143167		0	0	4018	0.001742	1	574	1	0
NC_000016.10:g.1202294C>T	chr16	1202294	rs368976749	C	T	T	missense_variant	MODERATE	CACNA1H	ENSG00000196557	Transcript	ENST00000348261	protein_coding	2227	1844	T615M	615	T/M	aCg/aTg	1		HGNC:1395	YES	24.7	3.4952	0.76					chr16:1202294-1202294	0.000573	37	64572	0.00037	53	143342		0	0	4018	0.001742	1	574	1	0
NC_000016.10:g.1204076C>T	chr16	1204076	rs61018135	C	T	T	missense_variant	MODERATE	CACNA1H	ENSG00000196557	Transcript	ENST00000348261	protein_coding	2452	2069	A690V	690	A/V	gCg/gTg	1		HGNC:1395	YES	22	2.37358	0.76					rs61018135	0.000356	23	64564	0.000195	28	143344	chr16:1204076-1204076	2	0	4074	0.001742	1	574	1	0
NC_000016.10:g.1204120C>T	chr16	1204120	rs56930579	C	T	T	missense_variant	MODERATE	CACNA1H	ENSG00000196557	Transcript	ENST00000348261	protein_coding	2496	2113	R705C	705	R/C	Cgt/Tgt	1		HGNC:1395	YES	14.29	1.28622	0.76					rs56930579	0	0	64574	0.000112	16	143332		0	0	4018	0.001742	1	574	1	0
NC_000016.10:g.1204162A>C	chr16	1204162	.	A	C	C	missense_variant	MODERATE	CACNA1H	ENSG00000196557	Transcript	ENST00000348261	protein_coding	2538	2155	S719R	719	S/R	Agt/Cgt	1		HGNC:1395	YES	17.44	1.76004	0.76						0	0	64526	0	0	143167		0	0	4018	0.001742	1	574	1	0
NC_000016.10:g.1204216G>A	chr16	1204216	rs367610523	G	A	A	missense_variant	MODERATE	CACNA1H	ENSG00000196557	Transcript	ENST00000348261	protein_coding	2592	2209	G737S	737	G/S	Ggt/Agt	1		HGNC:1395	YES	7.529	0.601719	0.76					rs367610523	7.7e-05	5	64556	4.2e-05	6	143306		0	0	4018	0.001742	1	574	1	0
NC_000016.10:g.1204244C>T	chr16	1204244	rs527505920	C	T	T	missense_variant	MODERATE	CACNA1H	ENSG00000196557	Transcript	ENST00000348261	protein_coding	2620	2237	P746L	746	P/L	cCc/cTc	1		HGNC:1395	YES	9.613	0.821951	0.76						0	0	64526	0	0	143167		0	0	4018	0.001742	1	574	1	0
NC_000016.10:g.1205117G>A	chr16	1205117	rs375165169	G	A	A	missense_variant	MODERATE	CACNA1H	ENSG00000196557	Transcript	ENST00000348261	protein_coding	2838	2455	E819K	819	E/K	Gag/Aag	1		HGNC:1395	YES	21.2	2.24036	0.76					chr16:1205117-1205117	3.1e-05	2	64558	4.2e-05	6	143268	chr16:1205117-1205117	2	0.001	3944	0.001742	1	574	1	0
NC_000016.10:g.1205202G>T	chr16	1205202	rs202019417	G	T	T	missense_variant	MODERATE	CACNA1H	ENSG00000196557	Transcript	ENST00000348261	protein_coding	2923	2540	C847F	847	C/F	tGc/tTc	1		HGNC:1395	YES	13.99	1.24642	0.76					chr16:1205202-1205202	0.000325	21	64556	0.000223	32	143302		0	0	4018	0.001742	1	574	1	0
NC_000016.10:g.1205223G>A	chr16	1205223	rs370088144	G	A	A	missense_variant	MODERATE	CACNA1H	ENSG00000196557	Transcript	ENST00000348261	protein_coding	2944	2561	R854Q	854	R/Q	cGg/cAg	1		HGNC:1395	YES	16.6	1.63494	0.76					rs370088144	0.000263	17	64566	0.000209	30	143302	chr16:1205223-1205223	2	0	4074	0.001742	1	574	1	0
NC_000016.10:g.1206126G>A	chr16	1206126	rs58173258	G	A	A	missense_variant	MODERATE	CACNA1H	ENSG00000196557	Transcript	ENST00000348261	protein_coding	3009	2626	A876T	876	A/T	Gcg/Acg	1		HGNC:1395	YES	24.3	3.38031	0.76					rs58173258	0.00175	113	64566	0.001653	237	143344	chr16:1206126-1206126	24	0.006	4074	0.008711	5	574	5	0
NC_000016.10:g.1206259C>T	chr16	1206259	rs59052554	C	T	T	missense_variant	MODERATE	CACNA1H	ENSG00000196557	Transcript	ENST00000348261	protein_coding	3142	2759	T920M	920	T/M	aCg/aTg	1		HGNC:1395	YES	14.65	1.3364	0.76					rs59052554	0.002431	157	64572	0.001626	233	143330	chr16:1206259-1206259	10	0.003	3958	0.001742	1	574	1	0
NC_000016.10:g.1208120C>T	chr16	1208120	.	C	T	T	missense_variant	MODERATE	CACNA1H	ENSG00000196557	Transcript	ENST00000348261	protein_coding	3645	3262	P1088S	1088	P/S	Ccc/Tcc	1		HGNC:1395	YES	22.7	2.6433	0.76					chr16:1208120-1208120	3.1e-05	2	64566	2.1e-05	3	143288	chr16:1208120-1208120	2	0	4074	0.003484	2	574	2	0
NC_000016.10:g.1208189G>A	chr16	1208189	rs59529743	G	A	A	missense_variant	MODERATE	CACNA1H	ENSG00000196557	Transcript	ENST00000348261	protein_coding	3714	3331	G1111R	1111	G/R	Ggg/Agg	1		HGNC:1395	YES	3.615	0.242416	0.76					chr16:1208189-1208189	0.000232	15	64532	0.005477	784	143134	chr16:1208189-1208189	2	0.001	3958	0.001742	1	574	1	0
NC_000016.10:g.1209257G>A	chr16	1209257	rs751423106	G	A	A	missense_variant	MODERATE	CACNA1H	ENSG00000196557	Transcript	ENST00000348261	protein_coding	3972	3589	E1197K	1197	E/K	Gag/Aag	1		HGNC:1395	YES	22.6	2.58534	0.76					rs751423106	0.000821	53	64536	0.000475	68	143256	chr16:1209257-1209257	1	0	4068	0.001742	1	574	1	0
NC_000016.10:g.1209410G>A	chr16	1209410	rs552269381	G	A	A	missense_variant&splice_region_variant	MODERATE	CACNA1H	ENSG00000196557	Transcript	ENST00000348261	protein_coding	4125	3742	D1248N	1248	D/N	Gac/Aac	1		HGNC:1395	YES	22.8	2.69048	0.76					rs552269381	0	0	64582	0.000188	27	143352		0	0	4018	0.001742	1	574	1	0
NC_000016.10:g.1210082G>T	chr16	1210082	rs200228767	G	T	T	missense_variant	MODERATE	CACNA1H	ENSG00000196557	Transcript	ENST00000348261	protein_coding	4175	3792	Q1264H	1264	Q/H	caG/caT	1		HGNC:1395	YES	20.7	2.17784	0.76					chr16:1210082-1210082	0.000666	43	64562	0.000509	73	143312	rs200228767	16	0.004	4074	0.001742	1	574	1	0
NC_000016.10:g.1210455A>G	chr16	1210455	rs754671059	A	G	G	missense_variant	MODERATE	CACNA1H	ENSG00000196557	Transcript	ENST00000348261	protein_coding	4314	3931	I1311V	1311	I/V	Atc/Gtc	1		HGNC:1395	YES	22.2	2.43282	0.76					rs754671059	3.1e-05	2	64398	5.6e-05	8	142002	chr16:1210455-1210455	3	0.001	4074	0.006969	4	574	4	0
NC_000016.10:g.1210818A>G	chr16	1210818	.	A	G	G	missense_variant	MODERATE	CACNA1H	ENSG00000196557	Transcript	ENST00000348261	protein_coding	4453	4070	H1357R	1357	H/R	cAc/cGc	1		HGNC:1395	YES	11.03	0.9523	0.76						0	0	64526	0	0	143167		0	0	4018	0.001742	1	574	1	0
NC_000016.10:g.1210868G>A	chr16	1210868	rs201855332	G	A	A	missense_variant	MODERATE	CACNA1H	ENSG00000196557	Transcript	ENST00000348261	protein_coding	4503	4120	V1374M	1374	V/M	Gtg/Atg	1		HGNC:1395	YES	28.1	4.14145	0.76					rs201855332	0.000341	22	64586	0.000174	25	143356		0	0	4018	0.001742	1	574	1	0
NC_000016.10:g.1210895A>G	chr16	1210895	rs774773999	A	G	G	missense_variant	MODERATE	CACNA1H	ENSG00000196557	Transcript	ENST00000348261	protein_coding	4530	4147	M1383V	1383	M/V	Atg/Gtg	1		HGNC:1395	YES	13.21	1.14767	0.76					rs774773999	3.1e-05	2	64576	2.8e-05	4	143328		0	0	4018	0.001742	1	574	1	0
NC_000016.10:g.1211997CTCA>C	chr16	1211997	.	CTCA	C		inframe_deletion	MODERATE	CACNA1H	ENSG00000196557	Transcript	ENST00000348261	protein_coding	5002-5004	4619-4621	LI1540-1541L	1540-1541	LI/L	cTCAtc/ctc	1		HGNC:1395	YES			0.76						0	0	64526	0	0	143167		0	0	4018	0.001742	1	574	1	0
NC_000016.10:g.1213819C>T	chr16	1213819	rs59286323	C	T	T	missense_variant	MODERATE	CACNA1H	ENSG00000196557	Transcript	ENST00000348261	protein_coding	5200	4817	T1606M	1606	T/M	aCg/aTg	1		HGNC:1395	YES	14.39	1.29994	0.76					rs59286323	0.008105	523	64530	0.004858	696	143266	rs59286323	26	0.006	4074	0.006969	4	574	4	0
NC_000016.10:g.1215276TCA>T	chr16	1215276	.	TCA	T		frameshift_variant	HIGH	CACNA1H	ENSG00000196557	Transcript	ENST00000348261	protein_coding	5458-5459	5075-5076	S1692X	1692	S/X	tCA/t	1		HGNC:1395	YES			0.76	HC			PERCENTILE:0.718776550552252&GERP_DIST:-1998.08671214953&BP_DIST:1981&DIST_FROM_LAST_EXON:968&50_BP_RULE:PASS&ANN_ORF:899.246&MAX_ORF:899.246		0	0	64526	0	0	143167		0	0	4018	0.001742	1	574	1	0
NC_000016.10:g.1215315G>A	chr16	1215315	rs148651456	G	A	A	missense_variant	MODERATE	CACNA1H	ENSG00000196557	Transcript	ENST00000348261	protein_coding	5496	5113	A1705T	1705	A/T	Gcc/Acc	1		HGNC:1395	YES	25	3.60244	0.76					rs148651456	0.008642	558	64570	0.005848	838	143308	rs148651456	31	0.008	4072	0.015679	9	574	9	0
NC_000016.10:g.1215318G>A	chr16	1215318	rs761499667	G	A	A	missense_variant	MODERATE	CACNA1H	ENSG00000196557	Transcript	ENST00000348261	protein_coding	5499	5116	A1706T	1706	A/T	Gcg/Acg	1		HGNC:1395	YES	23.9	3.20403	0.76					rs761499667	0	0	64556	2.8e-05	4	143298	chr16:1215318-1215318	1	0	4074	0.001742	1	574	1	0
NC_000016.10:g.1219048C>G	chr16	1219048	rs72552055	C	G	G	missense_variant	MODERATE	CACNA1H	ENSG00000196557	Transcript	ENST00000348261	protein_coding	6349	5966	A1989G	1989	A/G	gCc/gGc	1		HGNC:1395	YES	10.91	0.942936	0.76					rs72552055	1.5e-05	1	64562	7e-06	1	143294		0	0	4018	0.001742	1	574	1	0
NC_000016.10:g.1219084G>A	chr16	1219084	rs200399120	G	A	A	missense_variant	MODERATE	CACNA1H	ENSG00000196557	Transcript	ENST00000348261	protein_coding	6385	6002	R2001Q	2001	R/Q	cGg/cAg	1		HGNC:1395	YES	0.294	-0.312239	0.76					chr16:1219084-1219084	0.000139	9	64564	0.000244	35	143282		0	0	4018	0.001742	1	574	1	0
NC_000016.10:g.1220300CTCCGGTG>C	chr16	1220300	.	CTCCGGTG	C		frameshift_variant	HIGH	CACNA1H	ENSG00000196557	Transcript	ENST00000348261	protein_coding	6752-6758	6369-6375	SPV2123-2125X	2123-2125	SPV/X	tcTCCGGTG/tc	1		HGNC:1395	YES			0.76	LC	END_TRUNC		PERCENTILE:0.902718776550552&GERP_DIST:-860.152682113647&BP_DIST:693&DIST_FROM_LAST_EXON:-320&50_BP_RULE:FAIL&ANN_ORF:1685.29&MAX_ORF:1685.29		0	0	64526	0	0	143167		0	0	4018	0.001742	1	574	1	0
NC_000016.10:g.1220555C>T	chr16	1220555	rs777217625	C	T	T	missense_variant	MODERATE	CACNA1H	ENSG00000196557	Transcript	ENST00000348261	protein_coding	7006	6623	A2208V	2208	A/V	gCg/gTg	1		HGNC:1395	YES	9.325	0.793293	0.76					rs777217625	0.000497	32	64446	0.000321	46	143120		0	0	4018	0.001742	1	574	1	0
NC_000016.10:g.1220585G>A	chr16	1220585	rs56885166	G	A	A	missense_variant	MODERATE	CACNA1H	ENSG00000196557	Transcript	ENST00000348261	protein_coding	7036	6653	R2218H	2218	R/H	cGc/cAc	1		HGNC:1395	YES	25.6	3.75632	0.76					rs56885166	0.002373	153	64464	0.001327	190	143154	chr16:1220585-1220585	2	0	4068	0.001742	1	574	1	0
NC_000016.10:g.1220872G>A	chr16	1220872	rs370867825	G	A	A	missense_variant	MODERATE	CACNA1H	ENSG00000196557	Transcript	ENST00000348261	protein_coding	7323	6940	V2314I	2314	V/I	Gtc/Atc	1		HGNC:1395	YES	0.477	-0.214002	0.76					rs370867825	1.5e-05	1	64556	3.5e-05	5	143272		0	0	4018	0.001742	1	574	1	0
NC_000006.12:g.33442981G>A	chr6	33442981	.	G	A	A	missense_variant	MODERATE	SYNGAP1	ENSG00000197283	Transcript	ENST00000646630	protein_coding	2629	2429	R810H	810	R/H	cGt/cAt	1		HGNC:11497	YES	29.1	4.24476	1						0	0	64454	0	0	142832		0	0	3993	0.001742	1	574	1	0
NC_000006.12:g.33447906A>T	chr6	33447906	rs139853969	A	T	T	missense_variant	MODERATE	SYNGAP1	ENSG00000197283	Transcript	ENST00000646630	protein_coding	4058	3858	E1286D	1286	E/D	gaA/gaT	1		HGNC:11497	YES	9.317	0.792531	1					rs139853969	1.5e-05	1	64542	3.5e-05	5	143220	rs139853969	2	0	4074	0.001742	1	574	1	0
NC_000006.12:g.33451836CAG>C	chr6	33451836	rs771389000	CAG	C		frameshift_variant	HIGH	SYNGAP1	ENSG00000197283	Transcript	ENST00000646630	protein_coding	4163-4164	3963-3964	PA1321-1322PX	1321-1322	PA/PX	ccAGcc/cccc	1		HGNC:11497	YES	32	4.75909	1	HC			PERCENTILE:0.983134920634921&GERP_DIST:37.8320022821426&BP_DIST:69&DIST_FROM_LAST_EXON:-77&50_BP_RULE:FAIL&ANN_ORF:561.888&MAX_ORF:561.888	rs771389000	0.008961	566	63166	0.008942	1240	138668		0	0	3993	0.099303	57	574	57	0
NC_000007.14:g.5309136C>T	chr7	5309136	rs199955791	C	T	T	missense_variant	MODERATE	TNRC18	ENSG00000182095	Transcript	ENST00000430969	protein_coding	9258	8621	G2874D	2874	G/D	gGc/gAc	-1		HGNC:11962	YES	24.9	3.561	1					rs199955791	0.001704	110	64570	0.001123	161	143328	chr7:5309136-5309136	1	0	3846	0.001742	1	574	1	0
NC_000007.14:g.5312980A>AGAGGAG	chr7	5312980	.	A	AGAGGAG	GAGGAG	inframe_insertion	MODERATE	TNRC18	ENSG00000182095	Transcript	ENST00000430969	protein_coding	8547-8548	7910-7911	S2637SSS	2637	S/SSS	tct/tcCTCCTCt	-1		HGNC:11962	YES			1						0	0	62330	0	0	137800		0	0	3291	0.001742	1	574	1	0
NC_000007.14:g.5312992GGAA>G	chr7	5312992	.	GGAA	G		inframe_deletion	MODERATE	TNRC18	ENSG00000182095	Transcript	ENST00000430969	protein_coding	8533-8535	7896-7898	SS2632-2633S	2632-2633	SS/S	tcTTCc/tcc	-1		HGNC:11962	YES	11.26	0.971189	1					rs1193407074	7.9e-05	5	63548	7.1e-05	10	141232		0	0	3291	0.001742	1	574	1	0
NC_000007.14:g.5312998GGAGGAT>G	chr7	5312998	.	GGAGGAT	G		inframe_deletion	MODERATE	TNRC18	ENSG00000182095	Transcript	ENST00000430969	protein_coding	8524-8529	7887-7892	SSS2629-2631S	2629-2631	SSS/S	tcATCCTCc/tcc	-1		HGNC:11962	YES	13.59	1.19468	1					rs1295581886	0.000822	52	63226	0.000621	87	140168		0	0	3291	0.005226	3	574	3	0
NC_000007.14:g.5313001GGAT>G	chr7	5313001	.	GGAT	G		inframe_deletion	MODERATE	TNRC18	ENSG00000182095	Transcript	ENST00000430969	protein_coding	8524-8526	7887-7889	SS2629-2630S	2629-2630	SS/S	tcATCc/tcc	-1		HGNC:11962	YES	13.72	1.21107	1					rs1211850706	0.000683	43	62948	0.000682	95	139246		0	0	3291	0.001742	1	574	1	0
NC_000007.14:g.5313004TGAGGAG>T	chr7	5313004	rs773474102	TGAGGAG	T		inframe_deletion	MODERATE	TNRC18	ENSG00000182095	Transcript	ENST00000430969	protein_coding	8518-8523	7881-7886	SSS2627-2629S	2627-2629	SSS/S	tcCTCCTCa/tca	-1		HGNC:11962	YES	13.14	1.13967	1					rs773474102	0.001773	76	42868	0.004534	422	93080		0	0	3291	0.001742	1	574	1	0
NC_000007.14:g.5313004TGAG>T	chr7	5313004	rs767972008	TGAG	T		inframe_deletion	MODERATE	TNRC18	ENSG00000182095	Transcript	ENST00000430969	protein_coding	8521-8523	7884-7886	SS2628-2629S	2628-2629	SS/S	tcCTCa/tca	-1		HGNC:11962	YES	11.58	0.996956	1					rs767972008	0.004789	205	42804	0.00904	839	92810		0	0	3291	0.003484	2	574	2	0
NC_000007.14:g.5313031GGAT>G	chr7	5313031	.	GGAT	G		inframe_deletion	MODERATE	TNRC18	ENSG00000182095	Transcript	ENST00000430969	protein_coding	8494-8496	7857-7859	SS2619-2620S	2619-2620	SS/S	tcATCc/tcc	-1		HGNC:11962	YES	11.76	1.01078	1					rs1458155683	9.4e-05	6	63956	0.000282	40	141732		0	0	3291	0.001742	1	574	1	0
NC_000007.14:g.5313159CGCTGCTGCT>C	chr7	5313159	rs780105402	CGCTGCTGCT	C		inframe_deletion	MODERATE	TNRC18	ENSG00000182095	Transcript	ENST00000430969	protein_coding	8360-8368	7723-7731	SSS2575-2577-	2575-2577	SSS/-	AGCAGCAGC/-	-1		HGNC:11962	YES	18.02	1.83943	1					rs780105402	0.000451	29	64308	0.000701	100	142722		0	0	3291	0.003484	2	574	2	0
NC_000007.14:g.5313183T>TGCTACTGCTGCC	chr7	5313183	rs777351705	T	TGCTACTGCTGCC	GCTACTGCTGCC	inframe_insertion	MODERATE	TNRC18	ENSG00000182095	Transcript	ENST00000430969	protein_coding	8344-8345	7707-7708	-2569-2570GSSS	2569-2570	-/GSSS	-/GGCAGCAGTAGC	-1		HGNC:11962	YES	10.07	0.865681	1					rs777351705	0.001473	95	64504	0.001076	154	143128		0	0	3291	0.003484	2	574	2	0
NC_000007.14:g.5313186T>C	chr7	5313186	rs548772421	T	C	C	missense_variant	MODERATE	TNRC18	ENSG00000182095	Transcript	ENST00000430969	protein_coding	8342	7705	S2569G	2569	S/G	Agc/Ggc	-1		HGNC:11962	YES	14.04	1.25308	1					rs548772421	0.00028	18	64360	0.000273	39	142950		0	0	3291	0.001742	1	574	1	0
NC_000007.14:g.5313204T>C	chr7	5313204	rs772892260	T	C	C	missense_variant	MODERATE	TNRC18	ENSG00000182095	Transcript	ENST00000430969	protein_coding	8324	7687	S2563G	2563	S/G	Agc/Ggc	-1		HGNC:11962	YES	14.29	1.28626	1					rs772892260	0.000139	9	64534	9.8e-05	14	143272		0	0	3291	0.001742	1	574	1	0
NC_000007.14:g.5316000G>A	chr7	5316000	rs199588962	G	A	A	missense_variant	MODERATE	TNRC18	ENSG00000182095	Transcript	ENST00000430969	protein_coding	7455	6818	P2273L	2273	P/L	cCc/cTc	-1		HGNC:11962	YES	28.4	4.16765	1					rs199588962	0.001843	119	64568	0.00111	159	143298	chr7:5316000-5316000	17	0.004	3938	0.005226	3	574	3	0
NC_000007.14:g.5332647G>C	chr7	5332647	.	G	C	C	missense_variant	MODERATE	TNRC18	ENSG00000182095	Transcript	ENST00000430969	protein_coding	6759	6122	A2041G	2041	A/G	gCa/gGa	-1		HGNC:11962	YES	16.28	1.58483	1						0	0	62330	0	0	137800		0	0	3291	0.001742	1	574	1	0
NC_000007.14:g.5332977C>A	chr7	5332977	.	C	A	A	missense_variant	MODERATE	TNRC18	ENSG00000182095	Transcript	ENST00000430969	protein_coding	6429	5792	R1931L	1931	R/L	cGg/cTg	-1		HGNC:11962	YES	22.5	2.54816	1						0	0	62330	0	0	137800		0	0	3291	0.001742	1	574	1	0
NC_000007.14:g.5332995G>C	chr7	5332995	rs191441128	G	C	C	missense_variant	MODERATE	TNRC18	ENSG00000182095	Transcript	ENST00000430969	protein_coding	6411	5774	S1925W	1925	S/W	tCg/tGg	-1		HGNC:11962	YES	24.5	3.41854	1					chr7:5332995-5332995	0.005749	371	64538	0.003177	455	143222	rs191441128	6	0.002	3962	0.003484	2	574	2	0
NC_000007.14:g.5352091G>A	chr7	5352091	rs773445991	G	A	A	missense_variant	MODERATE	TNRC18	ENSG00000182095	Transcript	ENST00000430969	protein_coding	5835	5198	T1733M	1733	T/M	aCg/aTg	-1		HGNC:11962	YES	28.9	4.22741	1					chr7:5352091-5352091	1.5e-05	1	64590	2.1e-05	3	143332		0	0	3291	0.001742	1	574	1	0
NC_000007.14:g.5356949G>A	chr7	5356949	.	G	A	A	missense_variant	MODERATE	TNRC18	ENSG00000182095	Transcript	ENST00000430969	protein_coding	5798	5161	P1721S	1721	P/S	Ccg/Tcg	-1		HGNC:11962	YES	26.3	3.89088	1						0	0	62330	0	0	137800		0	0	3291	0.001742	1	574	1	0
NC_000007.14:g.5357254ATCT>A	chr7	5357254	rs559482494	ATCT	A		inframe_deletion	MODERATE	TNRC18	ENSG00000182095	Transcript	ENST00000430969	protein_coding	5490-5492	4853-4855	KM1618-1619M	1618-1619	KM/M	aAGAtg/atg	-1		HGNC:11962	YES	19.99	2.0971	1					rs559482494	0.000294	19	64552	0.000279	40	143142		0	0	3291	0.001742	1	574	1	0
NC_000007.14:g.5357267T>C	chr7	5357267	.	T	C	C	missense_variant	MODERATE	TNRC18	ENSG00000182095	Transcript	ENST00000430969	protein_coding	5480	4843	K1615E	1615	K/E	Aag/Gag	-1		HGNC:11962	YES	26.2	3.86989	1						0	0	62330	0	0	137800		0	0	3291	0.001742	1	574	1	0
NC_000007.14:g.5362801C>T	chr7	5362801	rs202192065	C	T	T	missense_variant	MODERATE	TNRC18	ENSG00000182095	Transcript	ENST00000430969	protein_coding	4881	4244	R1415Q	1415	R/Q	cGg/cAg	-1		HGNC:11962	YES	20.7	2.18156	1					chr7:5362801-5362801	0.003856	249	64576	0.002874	412	143330	rs202192065	9	0.002	3960	0.001742	1	574	1	0
NC_000007.14:g.5362802G>C	chr7	5362802	rs200218517	G	C	C	missense_variant	MODERATE	TNRC18	ENSG00000182095	Transcript	ENST00000430969	protein_coding	4880	4243	R1415G	1415	R/G	Cgg/Ggg	-1		HGNC:11962	YES	23.1	2.85526	1					chr7:5362802-5362802	0.000697	45	64582	0.000488	70	143334	chr7:5362802-5362802	1	0	3962	0.001742	1	574	1	0
NC_000007.14:g.5370914TCAG>T	chr7	5370914	.	TCAG	T		inframe_deletion	MODERATE	TNRC18	ENSG00000182095	Transcript	ENST00000430969	protein_coding	4314-4316	3677-3679	PE1226-1227Q	1226-1227	PE/Q	cCTGaa/caa	-1		HGNC:11962	YES			1						0	0	62330	0	0	137800		0	0	3291	0.001742	1	574	1	0
NC_000007.14:g.5370918G>T	chr7	5370918	.	G	T	T	missense_variant	MODERATE	TNRC18	ENSG00000182095	Transcript	ENST00000430969	protein_coding	4313	3676	P1226T	1226	P/T	Cct/Act	-1		HGNC:11962	YES	0.028	-0.779693	1						0	0	62330	0	0	137800		0	0	3291	0.001742	1	574	1	0
NC_000007.14:g.5371043G>A	chr7	5371043	rs563803195	G	A	A	missense_variant	MODERATE	TNRC18	ENSG00000182095	Transcript	ENST00000430969	protein_coding	4188	3551	A1184V	1184	A/V	gCg/gTg	-1		HGNC:11962	YES	6.733	0.522057	1					rs563803195	0	0	64574	1.4e-05	2	143314	chr7:5371043-5371043	1	0	3960	0.001742	1	574	1	0
NC_000007.14:g.5371076G>A	chr7	5371076	rs751045614	G	A	A	missense_variant	MODERATE	TNRC18	ENSG00000182095	Transcript	ENST00000430969	protein_coding	4155	3518	P1173L	1173	P/L	cCg/cTg	-1		HGNC:11962	YES	22.5	2.52971	1					rs751045614	0.000124	8	64572	0.00014	20	143318	chr7:5371076-5371076	1	0	3962	0.003484	2	574	2	0
NC_000007.14:g.5374205G>T	chr7	5374205	.	G	T	T	missense_variant	MODERATE	TNRC18	ENSG00000182095	Transcript	ENST00000430969	protein_coding	3716	3079	P1027T	1027	P/T	Ccc/Acc	-1		HGNC:11962	YES	23.3	2.95878	1						0	0	62330	0	0	137800		0	0	3291	0.001742	1	574	1	0
NC_000007.14:g.5374366C>T	chr7	5374366	rs756055756	C	T	T	missense_variant	MODERATE	TNRC18	ENSG00000182095	Transcript	ENST00000430969	protein_coding	3555	2918	R973Q	973	R/Q	cGg/cAg	-1		HGNC:11962	YES	22.8	2.67112	1					rs756055756	6.2e-05	4	64486	7e-05	10	143110		0	0	3291	0.001742	1	574	1	0
NC_000007.14:g.5374369G>A	chr7	5374369	.	G	A	A	missense_variant	MODERATE	TNRC18	ENSG00000182095	Transcript	ENST00000430969	protein_coding	3552	2915	P972L	972	P/L	cCg/cTg	-1		HGNC:11962	YES	24.6	3.47458	1					rs950622784	7.8e-05	5	64508	9.1e-05	13	143168		0	0	3291	0.001742	1	574	1	0
NC_000007.14:g.5376160G>T	chr7	5376160	.	G	T	T	missense_variant	MODERATE	TNRC18	ENSG00000182095	Transcript	ENST00000430969	protein_coding	3310	2673	S891R	891	S/R	agC/agA	-1		HGNC:11962	YES	24.4	3.39175	1						0	0	62330	0	0	137800		0	0	3291	0.001742	1	574	1	0
NC_000007.14:g.5377410A>T	chr7	5377410	rs200303210	A	T	T	missense_variant	MODERATE	TNRC18	ENSG00000182095	Transcript	ENST00000430969	protein_coding	3059	2422	S808T	808	S/T	Tcg/Acg	-1		HGNC:11962	YES	17.57	1.77713	1					rs200303210	0.000125	8	64214	8.4e-05	12	142316	chr7:5377410-5377410	1	0	3936	0.001742	1	574	1	0
NC_000007.14:g.5377475G>A	chr7	5377475	rs372652338	G	A	A	missense_variant	MODERATE	TNRC18	ENSG00000182095	Transcript	ENST00000430969	protein_coding	2994	2357	A786V	786	A/V	gCg/gTg	-1		HGNC:11962	YES	23.8	3.18693	1					rs372652338	0.000697	45	64562	0.000398	57	143308	rs372652338	1	0	3960	0.001742	1	574	1	0
NC_000007.14:g.5377539G>A	chr7	5377539	rs200992316	G	A	A	missense_variant	MODERATE	TNRC18	ENSG00000182095	Transcript	ENST00000430969	protein_coding	2930	2293	P765S	765	P/S	Cct/Tct	-1		HGNC:11962	YES	25.9	3.82377	1					rs200992316	0.006659	430	64572	0.003781	542	143336	rs200992316	12	0.003	3962	0.008711	5	574	5	0
NC_000007.14:g.5387821C>A	chr7	5387821	rs182202446	C	A	A	missense_variant	MODERATE	TNRC18	ENSG00000182095	Transcript	ENST00000430969	protein_coding	2640	2003	G668V	668	G/V	gGc/gTc	-1		HGNC:11962	YES	21	2.222	1					rs182202446	0.000108	7	64584	0.003083	442	143344	rs182202446	3	0.001	3962	0.001742	1	574	1	0
NC_000007.14:g.5388442G>A	chr7	5388442	rs751118295	G	A	A	missense_variant	MODERATE	TNRC18	ENSG00000182095	Transcript	ENST00000430969	protein_coding	2019	1382	P461L	461	P/L	cCt/cTt	-1		HGNC:11962	YES	22.1	2.39403	1					rs751118295	0	0	64446	1.4e-05	2	142886		0	0	3291	0.001742	1	574	1	0
NC_000007.14:g.5388463G>A	chr7	5388463	rs767176663	G	A	A	missense_variant	MODERATE	TNRC18	ENSG00000182095	Transcript	ENST00000430969	protein_coding	1998	1361	P454L	454	P/L	cCg/cTg	-1		HGNC:11962	YES	23.2	2.87422	1					rs767176663	0.000778	50	64278	0.000548	78	142416	chr7:5388463-5388463	2	0.001	3952	0.003484	2	574	2	0
NC_000007.14:g.5388654G>C	chr7	5388654	.	G	C	C	missense_variant	MODERATE	TNRC18	ENSG00000182095	Transcript	ENST00000430969	protein_coding	1807	1170	I390M	390	I/M	atC/atG	-1		HGNC:11962	YES	16.47	1.61462	1						0	0	62330	0	0	137800		0	0	3291	0.001742	1	574	1	0
NC_000007.14:g.5388814G>A	chr7	5388814	rs557962394	G	A	A	missense_variant	MODERATE	TNRC18	ENSG00000182095	Transcript	ENST00000430969	protein_coding	1647	1010	P337L	337	P/L	cCg/cTg	-1		HGNC:11962	YES	9.008	0.760346	1					rs557962394	0.003144	199	63300	0.002526	353	139774	rs557962394	5	0.001	3906	0.005226	3	574	3	0
NC_000007.14:g.5388845C>T	chr7	5388845	.	C	T	T	missense_variant	MODERATE	TNRC18	ENSG00000182095	Transcript	ENST00000430969	protein_coding	1616	979	G327R	327	G/R	Ggg/Agg	-1		HGNC:11962	YES	6.618	0.510917	1						0	0	62330	0	0	137800		0	0	3291	0.001742	1	574	1	0
NC_000007.14:g.5388925G>A	chr7	5388925	rs149434477	G	A	A	missense_variant	MODERATE	TNRC18	ENSG00000182095	Transcript	ENST00000430969	protein_coding	1536	899	A300V	300	A/V	gCg/gTg	-1		HGNC:11962	YES	6.54	0.503416	1					rs149434477	0.008374	531	63412	0.006627	928	140026	rs149434477	32	0.008	3960	0.006969	4	574	4	0
NC_000007.14:g.5389223A>ACGACGAGCCTTTGGC	chr7	5389223	rs772336785	A	ACGACGAGCCTTTGGC	CGACGAGCCTTTGGC	inframe_insertion	MODERATE	TNRC18	ENSG00000182095	Transcript	ENST00000430969	protein_coding	1237-1238	600-601	-200-201AKGSS	200-201	-/AKGSS	-/GCCAAAGGCTCGTCG	-1		HGNC:11962	YES	11.63	1.00076	1					rs772336785	0.001696	109	64258	0.001231	175	142162		0	0	3291	0.001742	1	574	1	0
NC_000007.14:g.5394488G>C	chr7	5394488	rs371153678	G	C	C	missense_variant	MODERATE	TNRC18	ENSG00000182095	Transcript	ENST00000430969	protein_coding	932	295	P99A	99	P/A	Cct/Gct	-1		HGNC:11962	YES	23.3	2.9485	1					rs371153678	0	0	64570	5.6e-05	8	143252	chr7:5394488-5394488	1	0	3962	0.001742	1	574	1	0
NC_000007.14:g.5394530G>C	chr7	5394530	.	G	C	C	missense_variant	MODERATE	TNRC18	ENSG00000182095	Transcript	ENST00000430969	protein_coding	890	253	P85A	85	P/A	Cca/Gca	-1		HGNC:11962	YES	24.3	3.36942	1						0	0	62330	0	0	137800		0	0	3291	0.001742	1	574	1	0
NC_000007.14:g.5394550G>A	chr7	5394550	rs774043487	G	A	A	missense_variant	MODERATE	TNRC18	ENSG00000182095	Transcript	ENST00000430969	protein_coding	870	233	S78L	78	S/L	tCg/tTg	-1		HGNC:11962	YES	24.3	3.34951	1					rs774043487	0	0	64562	2.8e-05	4	143312	chr7:5394550-5394550	2	0.001	3962	0.001742	1	574	1	0
NC_000020.11:g.34979496G>T	chr20	34979496	rs41309316	G	T	T	missense_variant&splice_region_variant	MODERATE	MYH7B	ENSG00000078814	Transcript	ENST00000262873	protein_coding	674	198	K66N	66	K/N	aaG/aaT	1		HGNC:15906	YES	34	5.55397	0					rs41309316	0.004305	278	64574	0.002589	371	143316	rs41309316	24	0.006	3962	0.005226	3	574	3	0
NC_000020.11:g.34980727G>A	chr20	34980727	.	G	A	A	missense_variant	MODERATE	MYH7B	ENSG00000078814	Transcript	ENST00000262873	protein_coding	968	492	M164I	164	M/I	atG/atA	1		HGNC:15906	YES	23.6	3.07419	0						0	0	64431	0	0	142807		0	0	3909	0.001742	1	574	1	0
NC_000020.11:g.34982517A>G	chr20	34982517	rs748644297	A	G	G	missense_variant	MODERATE	MYH7B	ENSG00000078814	Transcript	ENST00000262873	protein_coding	1062	586	I196V	196	I/V	Atc/Gtc	1		HGNC:15906	YES	19.93	2.08887	0					rs748644297	0	0	64562	7e-06	1	143188		0	0	3909	0.001742	1	574	1	0
NC_000020.11:g.34986952A>T	chr20	34986952	.	A	T	T	missense_variant	MODERATE	MYH7B	ENSG00000078814	Transcript	ENST00000262873	protein_coding	1447	971	D324V	324	D/V	gAc/gTc	1		HGNC:15906	YES	22.7	2.61167	0						0	0	64431	0	0	142807		0	0	3909	0.001742	1	574	1	0
NC_000020.11:g.34986970A>G	chr20	34986970	rs200924846	A	G	G	missense_variant	MODERATE	MYH7B	ENSG00000078814	Transcript	ENST00000262873	protein_coding	1465	989	E330G	330	E/G	gAg/gGg	1		HGNC:15906	YES	25.4	3.70928	0					rs200924846	0.008431	544	64526	0.004884	699	143120	rs200924846	24	0.006	3962	0.003484	2	574	2	0
NC_000020.11:g.34987283TGA>T	chr20	34987283	rs771172991	TGA	T		frameshift_variant&splice_region_variant	HIGH	MYH7B	ENSG00000078814	Transcript	ENST00000262873	protein_coding	1620-1621	1144-1145	E382X	382	E/X	GAg/g	1		HGNC:15906	YES	33	4.83554	0	HC			PERCENTILE:0.196532784071404&GERP_DIST:2505.91092706006&BP_DIST:4653&DIST_FROM_LAST_EXON:4642&50_BP_RULE:PASS&ANN_ORF:1069.92&MAX_ORF:1069.92	rs771172991	6.2e-05	4	64552	5.6e-05	8	143232		0	0	3909	0.003484	2	574	2	0
NC_000020.11:g.34987619C>T	chr20	34987619	rs200232362	C	T	T	missense_variant	MODERATE	MYH7B	ENSG00000078814	Transcript	ENST00000262873	protein_coding	1686	1210	H404Y	404	H/Y	Cac/Tac	1		HGNC:15906	YES	17.67	1.79207	0					rs200232362	0.000604	39	64578	0.000474	68	143322	rs200232362	8	0.002	3962	0.001742	1	574	1	0
NC_000020.11:g.34987631C>T	chr20	34987631	rs45522831	C	T	T	missense_variant	MODERATE	MYH7B	ENSG00000078814	Transcript	ENST00000262873	protein_coding	1698	1222	R408C	408	R/C	Cgt/Tgt	1		HGNC:15906	YES	28.9	4.22584	0					rs45522831	0.006303	407	64568	0.005325	763	143288	rs45522831	36	0.009	3962	0.008711	5	574	5	0
NC_000020.11:g.34988160CAT>C	chr20	34988160	rs571047145	CAT	C		frameshift_variant	HIGH	MYH7B	ENSG00000078814	Transcript	ENST00000262873	protein_coding	1962-1963	1486-1487	M496X	496	M/X	ATg/g	1		HGNC:15906	YES	32	4.48291	0	HC			PERCENTILE:0.255235152763474&GERP_DIST:2184.67361145299&BP_DIST:4314&DIST_FROM_LAST_EXON:4303&50_BP_RULE:PASS&ANN_ORF:878.27&MAX_ORF:878.27	rs571047145	0.001564	101	64566	0.001222	175	143262		0	0	3909	0.003484	2	574	2	0
NC_000020.11:g.34988218G>A	chr20	34988218	rs200451318	G	A	A	missense_variant	MODERATE	MYH7B	ENSG00000078814	Transcript	ENST00000262873	protein_coding	2019	1543	D515N	515	D/N	Gac/Aac	1		HGNC:15906	YES	29.3	4.27069	0					rs200451318	0.000294	19	64568	0.000293	42	143260	chr20:34988218-34988218	3	0.001	3962	0.001742	1	574	1	0
NC_000020.11:g.34989777T>C	chr20	34989777	rs775114885	T	C	C	missense_variant	MODERATE	MYH7B	ENSG00000078814	Transcript	ENST00000262873	protein_coding	2101	1625	M542T	542	M/T	aTg/aCg	1		HGNC:15906	YES	26.1	3.85218	0					rs775114885	1.5e-05	1	64556	7e-06	1	143274	chr20:34989777-34989777	1	0	3938	0.001742	1	574	1	0
NC_000020.11:g.34989876G>A	chr20	34989876	rs146138949	G	A	A	missense_variant	MODERATE	MYH7B	ENSG00000078814	Transcript	ENST00000262873	protein_coding	2200	1724	R575H	575	R/H	cGc/cAc	1		HGNC:15906	YES	29.6	4.30524	0					chr20:34989876-34989876	0.001068	69	64584	0.000719	103	143322	chr20:34989876-34989876	4	0.001	3962	0.001742	1	574	1	0
NC_000020.11:g.34990134G>C	chr20	34990134	.	G	C	C	missense_variant	MODERATE	MYH7B	ENSG00000078814	Transcript	ENST00000262873	protein_coding	2364	1888	G630R	630	G/R	Ggc/Cgc	1		HGNC:15906	YES	23.9	3.20886	0						0	0	64431	0	0	142807		0	0	3909	0.001742	1	574	1	0
NC_000020.11:g.34990291C>T	chr20	34990291	rs374403364	C	T	T	missense_variant	MODERATE	MYH7B	ENSG00000078814	Transcript	ENST00000262873	protein_coding	2434	1958	T653M	653	T/M	aCg/aTg	1		HGNC:15906	YES	24.3	3.36489	0					rs374403364	4.6e-05	3	64588	2.1e-05	3	143342		0	0	3909	0.001742	1	574	1	0
NC_000020.11:g.34993377G>A	chr20	34993377	rs187028260	G	A	A	missense_variant	MODERATE	MYH7B	ENSG00000078814	Transcript	ENST00000262873	protein_coding	2827	2351	R784H	784	R/H	cGt/cAt	1		HGNC:15906	YES	29.6	4.30855	0					rs187028260	0.004723	305	64576	0.003014	432	143308	rs187028260	8	0.002	3962	0.005226	3	574	3	0
NC_000020.11:g.34993416C>T	chr20	34993416	rs376063767	C	T	T	missense_variant	MODERATE	MYH7B	ENSG00000078814	Transcript	ENST00000262873	protein_coding	2866	2390	A797V	797	A/V	gCg/gTg	1		HGNC:15906	YES	23.9	3.21932	0					rs376063767	3.1e-05	2	64580	8.4e-05	12	143336		0	0	3909	0.001742	1	574	1	0
NC_000020.11:g.34993430C>T	chr20	34993430	rs201533475	C	T	T	missense_variant	MODERATE	MYH7B	ENSG00000078814	Transcript	ENST00000262873	protein_coding	2880	2404	R802C	802	R/C	Cgc/Tgc	1		HGNC:15906	YES	19.47	2.02781	0					chr20:34993430-34993430	0.000108	7	64570	0.00143	205	143308		0	0	3909	0.001742	1	574	1	0
NC_000020.11:g.34994168T>C	chr20	34994168	rs182236729	T	C	C	missense_variant	MODERATE	MYH7B	ENSG00000078814	Transcript	ENST00000262873	protein_coding	2943	2467	W823R	823	W/R	Tgg/Cgg	1		HGNC:15906	YES	23.1	2.84428	0					rs182236729	0.002385	154	64582	0.001667	239	143344	rs182236729	9	0.002	3962	0.006969	4	574	4	0
NC_000020.11:g.34994330C>T	chr20	34994330	rs200371401	C	T	T	missense_variant	MODERATE	MYH7B	ENSG00000078814	Transcript	ENST00000262873	protein_coding	3105	2629	R877C	877	R/C	Cgc/Tgc	1		HGNC:15906	YES	25.9	3.81167	0					rs200371401	0.002912	188	64570	0.00173	248	143336	chr20:34994330-34994330	3	0.001	3956	0.003484	2	574	2	0
NC_000020.11:g.34995430G>A	chr20	34995430	rs772131421	G	A	A	missense_variant	MODERATE	MYH7B	ENSG00000078814	Transcript	ENST00000262873	protein_coding	3271	2795	R932Q	932	R/Q	cGg/cAg	1		HGNC:15906	YES	32	4.4475	0					rs772131421	4.6e-05	3	64578	9.8e-05	14	143326		0	0	3909	0.001742	1	574	1	0
NC_000020.11:g.34996405G>T	chr20	34996405	rs199833535	G	T	T	missense_variant	MODERATE	MYH7B	ENSG00000078814	Transcript	ENST00000262873	protein_coding	3479	3003	K1001N	1001	K/N	aaG/aaT	1		HGNC:15906	YES	23.1	2.84972	0					rs199833535	6.2e-05	4	64570	4.2e-05	6	143302	chr20:34996405-34996405	1	0	3962	0.001742	1	574	1	0
NC_000020.11:g.34996426G>C	chr20	34996426	rs183863579	G	C	C	missense_variant	MODERATE	MYH7B	ENSG00000078814	Transcript	ENST00000262873	protein_coding	3500	3024	E1008D	1008	E/D	gaG/gaC	1		HGNC:15906	YES	25	3.57907	0					rs183863579	4.6e-05	3	64576	0.000251	36	143294	chr20:34996426-34996426	8	0.002	3962	0.001742	1	574	1	0
NC_000020.11:g.34997150CAGA>C	chr20	34997150	rs762269210	CAGA	C		inframe_deletion	MODERATE	MYH7B	ENSG00000078814	Transcript	ENST00000262873	protein_coding	3811-3813	3335-3337	QK1112-1113Q	1112-1113	QK/Q	cAGAag/cag	1		HGNC:15906	YES	20.6	2.16352	0					rs762269210	9.3e-05	6	64544	7e-05	10	143226		0	0	3909	0.003484	2	574	2	0
[truncated: 3,841 more rows]

## Sheet: TableS6
Table S6. Statistical summary of the genes enriched in variants with a predicted high or moderate impact on the protein filtered by AF < 0.01, FLAGS genes, number of individuals > 8 and genes related with an auditory-vestibular phenotype, for the SMD cohort.
[truncated: 34 more rows]

[truncated: 20 more sheets: TableS7, TableS8, TableS9, TableS10, TableS11, TableS12, TableS13, TableS14, TableS15, TableS16, TableS17, TableS18, TableS19, TableS20, TableS21, TableS22, TableS23, TableS24, TableS25, Figure S1]
